# Supplementary material for: In vivo AGO-APP identifies a module of microRNAs cooperatively preserving neural progenitors
Source: PLoS Genet. 2025 Apr 29;21(4):e1011680. doi: 10.1371/journal.pgen.1011680 (PMC12064045; doi:10.1371/journal.pgen.1011680)
Supplement: S1 Table — (XLSX) [file pgen.1011680.s006.xlsx]

## Sheet: Feuil1
	input			elav>T6B			repo>T6B			nab>T6B
	input 1	input 2	input 3	elav>T6B 1	elav>T6B 2	elav>T6B 3	repo>T6B 1	repo>T6B 2	repo>T6B 3	nab>T6B 1	nab>T6B 2	nab>T6B 3
dme-bantam-3p	8703	7931	8544	11248	3215	4061	33001	12184	23132	8938	9428	10474
dme-bantam-5p	254	339	423	188	140	81	1065	385	140	0	39	0
dme-let-7-3p		192	102	83	72	149	0	51	102	0	39	0
dme-let-7-5p	2354	3579	2737	2090	1999	1112	7452	6019	1843	279	620	3626
dme-miR-1-3p	177	219	369	247	51	131	0	77	178	2234	3988	2350
dme-miR-1-5p	4	0	6	0	26	13	0	0	0	0	0	0
dme-miR-10-3p	4259	3712	4516	12848	9043	3654	1787	1770	941	559	1433	537
dme-miR-10-5p	3409	4052	5639	10571	9818	4813	1369	1334	1805	2374	3407	2014
dme-miR-100-3p	10	15	8	8	0	0	0	0	0	0	0	0
dme-miR-100-5p	384	613	403	600	664	308	1369	1163	1017	140	155	134
dme-miR-1000-3p	240	426	351	71	363	154	0	231	13	0	39	0
dme-miR-1000-5p	20576	21031	20693	17821	12161	10508	5209	12235	7842	11172	9816	7587
dme-miR-1001-3p	8	5	14	5	0	0	0	9	0	0	0	0
dme-miR-1001-5p	365	431	357	615	320	274	228	145	89	47	0	201
dme-miR-1002-3p	0	0	0	0	0	0	0	0	0	0	0	0
dme-miR-1002-5p	0	0	0	0	0	0	0	0	0	0	0	0
dme-miR-1003-3p	2321	2438	2941	2489	5874	3550	951	2112	3012	3631	4666	6714
dme-miR-1003-5p	12	25	17	4	0	0	0	0	38	0	0	0
dme-miR-1004-3p	686	696	762	1105	2053	1553	1141	675	470	0	116	134
dme-miR-1004-5p	37	62	69	77	43	3	0	9	0	0	0	0
dme-miR-1005-3p	27	37	58	38	23	29	0	111	25	0	19	0
dme-miR-1006-3p	1248	1309	1187	1425	998	968	380	539	585	233	232	1074
dme-miR-1006-5p	10	12	4	19	3	0	0	0	0	0	0	0
dme-miR-1007-3p	277	231	270	292	217	219	266	137	267	0	58	0
dme-miR-1007-5p	0	2	2	0	0	0	0	0	0	0	0	0
dme-miR-1008-3p	722	625	631	901	792	632	152	667	470	233	232	470
dme-miR-1008-5p	18	34	41	14	0	0	0	0	38	0	0	0
dme-miR-1009-3p	248	239	295	464	721	472	0	231	216	93	136	0
dme-miR-1010-3p	3077	3058	2880	4443	4427	3758	2319	2933	3457	1350	1181	2551
dme-miR-1010-5p	23	86	81	50	132	55	0	9	0	0	0	0
dme-miR-1011-3p	10	7	0	11	0	0	0	0	0	0	0	0
dme-miR-1012-3p	470	389	280	459	326	358	0	231	318	47	136	0
dme-miR-1012-5p	57	54	75	83	66	76	0	0	76	47	116	0
dme-miR-1013-3p	31	39	41	55	0	29	228	94	64	0	19	0
dme-miR-1014-3p	0	2	0	0	0	0	0	0	0	0	0	0
dme-miR-1014-5p	0	0	2	0	0	0	0	0	0	0	0	0
dme-miR-1015-3p	10	5	6	20	0	0	0	0	0	0	0	0
dme-miR-1016-3p	8	17	17	33	31	26	0	0	0	0	0	0
dme-miR-1016-5p	0	0	0	0	0	0	0	0	0	0	0	0
dme-miR-1017-3p	624	758	768	1071	1441	1195	190	701	356	93	0	671
dme-miR-10404-3p	162	175	193	210	57	99	0	60	140	0	0	336
dme-miR-10404-5p	156	123	176	166	100	97	266	51	203	47	77	67
dme-miR-11-3p	22236	23788	30915	20901	33768	28165	20455	27634	20565	43385	46483	50423
dme-miR-11-5p	776	699	645	359	418	827	0	787	534	1164	929	1276
dme-miR-11182	25	25	35	72	54	31	0	128	0	47	39	0
dme-miR-12-3p	12	27	21	11	9	8	0	0	0	0	0	0
dme-miR-12-5p	585	797	971	582	235	371	114	522	419	466	581	0
dme-miR-124-3p	47687	51520	47565	58470	46200	42833	21025	53651	30847	31282	19980	26924
dme-miR-124-5p	632	868	701	370	566	423	0	744	178	931	891	806
dme-miR-125-3p	82	160	127	47	54	63	0	77	64	0	0	67
dme-miR-125-5p	1063	1975	1200	1244	1685	1101	4714	4651	2745	698	387	537
dme-miR-133-3p	2087	1902	2407	4342	2603	2132	3080	2428	2021	186	310	739
dme-miR-133-5p	29	118	52	62	77	5	0	60	0	0	0	0
dme-miR-137-3p	1517	1028	1291	2177	2568	1402	228	795	699	326	213	470
dme-miR-137-5p	14	15	17	6	0	8	0	0	0	0	0	0
dme-miR-13a-3p	14221	11363	12157	18454	17174	13515	2129	8986	8389	14291	13049	10743
dme-miR-13a-5p	289	298	276	127	117	144	0	111	38	0	136	0
dme-miR-13b-1-5p	285	303	261	192	189	175	0	77	89	47	77	739
dme-miR-13b-2-5p	226	236	185	161	134	196	304	222	89	186	174	67
dme-miR-13b-3p	28480	23520	24924	36573	28943	31761	10379	28155	26386	27883	22090	28736
dme-miR-14-3p	51137	46560	59102	69968	100117	97880	103947	89647	143585	48691	45128	71774
dme-miR-14-5p	66	81	154	18	77	13	0	17	38	47	58	0
dme-miR-184-3p	22575	31129	35805	20848	25228	14029	55585	24470	30301	17456	18895	9937
dme-miR-184-5p	552	652	764	241	332	705	152	693	902	512	290	940
dme-miR-190-3p	62	37	75	74	63	16	38	0	0	140	39	269
dme-miR-190-5p	11413	11968	13296	22650	12124	5591	3498	3480	3699	2095	2962	4364
dme-miR-193-3p	8	2	4	5	0	0	0	0	0	0	0	67
dme-miR-193-5p	12	7	10	4	0	0	0	17	0	47	0	0
dme-miR-210-3p	766	531	160	440	260	373	0	0	76	0	0	67
dme-miR-210-5p	207	155	75	145	137	112	0	86	203	0	19	0
dme-miR-219-3p	45	74	44	29	72	0	0	68	0	0	0	0
dme-miR-219-5p	718	925	982	1295	1084	801	1027	1052	610	93	0	269
dme-miR-2279-3p	2	5	10	3	17	0	0	0	0	0	0	0
dme-miR-2279-5p	12	7	4	5	0	10	0	0	0	0	0	0
dme-miR-2280-3p	0	0	0	0	0	0	0	0	0	0	0	0
dme-miR-2280-5p	0	0	0	0	0	0	0	0	0	0	0	0
dme-miR-2281-3p	0	0	0	0	0	0	0	0	0	0	0	0
dme-miR-2281-5p	0	0	0	0	0	0	0	0	0	0	0	0
dme-miR-2282-3p	0	0	0	0	0	0	0	0	0	0	0	0
dme-miR-2283-3p	2	2	0	3	0	0	0	0	0	0	0	0
dme-miR-2283-5p	0	0	0	0	0	0	0	0	0	0	0	0
dme-miR-2489-3p	18	12	15	15	54	0	0	0	0	47	0	0
dme-miR-2489-5p	0	0	0	0	0	0	0	0	0	0	0	0
dme-miR-2490-3p	0	0	0	0	0	0	0	0	0	0	0	0
dme-miR-2490-5p	0	0	0	0	0	0	0	0	0	0	0	0
dme-miR-2491-3p	0	0	0	0	0	0	0	0	0	0	0	0
dme-miR-2491-5p	0	0	0	0	0	0	0	0	0	0	0	0
dme-miR-2492-3p	0	0	0	0	11	0	0	0	0	0	0	0
dme-miR-2492-5p	0	0	4	0	0	0	0	0	0	0	0	0
dme-miR-2493-3p	0	0	0	0	0	0	0	0	0	0	0	0
dme-miR-2493-5p	0	0	0	0	0	16	0	0	0	0	0	0
dme-miR-2494-3p	0	0	0	0	0	0	0	0	0	0	0	0
dme-miR-2494-5p	0	0	0	0	0	0	0	0	0	0	0	0
dme-miR-2495-3p	0	0	0	0	0	0	0	0	0	0	0	0
dme-miR-2495-5p	0	0	0	0	0	0	0	0	0	0	0	0
dme-miR-2496-3p	0	0	0	0	0	0	0	0	0	0	0	0
dme-miR-2496-5p	0	0	0	1	0	0	0	0	0	0	0	0
dme-miR-2497-3p	16	7	23	11	17	10	0	86	13	186	0	201
dme-miR-2497-5p	2	2	6	1	0	0	0	0	0	0	0	0
dme-miR-2498-3p	2	0	2	3	0	0	0	0	0	0	0	0
dme-miR-2498-5p	0	2	2	0	0	0	0	0	0	0	0	0
dme-miR-2499-3p	0	0	2	0	0	0	0	0	0	0	0	0
dme-miR-2499-5p	0	0	0	0	0	0	0	0	0	0	0	0
dme-miR-2500-3p	0	7	0	3	0	0	0	0	0	0	0	0
dme-miR-2500-5p	8	2	2	8	0	3	0	0	0	0	0	0
dme-miR-2501-3p	0	0	0	0	0	0	0	0	0	0	0	0
dme-miR-2501-5p	0	0	0	0	0	0	0	0	0	0	0	0
dme-miR-252-3p	238	216	272	318	31	125	1407	547	1322	279	0	67
dme-miR-252-5p	12689	15365	16592	22815	4047	5027	125504	66186	70680	2188	2207	1074
dme-miR-2535b-3p	133	150	174	244	292	149	380	94	114	0	0	67
dme-miR-263a-3p	53	39	19	28	0	0	0	26	0	0	0	0
dme-miR-263a-5p	1973	1934	1258	1308	538	561	494	675	267	279	852	403
dme-miR-263b-3p	0	0	0	0	0	0	0	0	0	0	0	67
dme-miR-263b-5p	35	44	68	71	74	34	0	34	0	0	97	0
dme-miR-274-3p	0	0	0	0	0	0	0	0	0	0	0	0
dme-miR-274-5p	0	0	2	5	0	0	0	0	0	0	0	0
dme-miR-275-3p	44973	43296	38245	62085	57758	28543	67600	58602	30695	12987	11597	4968
dme-miR-275-5p	778	1228	1042	606	629	279	2357	1317	496	279	97	0
dme-miR-276a-3p	203713	200591	184931	118863	209343	276208	58513	145632	131205	287958	304300	256143
dme-miR-276a-5p	2102	2831	2957	925	1344	705	608	1137	826	698	581	336
dme-miR-276b-3p	50858	53146	42402	31519	50076	76656	11938	27582	23031	53067	54556	45522
dme-miR-276b-5p	2133	2940	2804	864	1384	707	418	1086	636	372	716	134
dme-miR-277-3p	987	824	894	1797	1330	1088	1065	1248	1373	512	678	403
dme-miR-277-5p	23	5	15	19	9	8	0	0	51	93	0	134
dme-miR-278-3p	2656	3048	3293	6120	2119	1697	1939	1052	877	326	426	67
dme-miR-278-5p	49	118	87	55	51	91	152	68	0	47	39	0
dme-miR-279-3p	5932	5429	5346	5601	1670	2446	7414	7960	17413	7588	10067	5573
dme-miR-279-5p	20	20	23	4	0	0	228	51	0	0	0	0
dme-miR-280-5p	0	0	0	0	0	0	0	0	0	0	0	0
dme-miR-281-1-5p	12	7	15	3	3	0	114	0	13	0	0	0
dme-miR-281-2-5p	21	30	110	24	29	0	456	162	89	93	465	0
dme-miR-281-3p	37	32	168	49	166	0	0	34	89	559	484	0
dme-miR-282-3p	1931	2662	2308	1783	978	877	9011	6395	6863	2048	2323	940
dme-miR-282-5p	33431	37033	39310	39682	12724	25695	71706	32652	84471	28349	31789	23969
dme-miR-283-3p	12	12	14	9	0	16	0	0	0	0	0	0
dme-miR-283-5p	852	1036	1266	833	658	444	1255	479	508	978	1433	134
dme-miR-284-3p	480	718	1040	1435	1991	619	951	787	890	0	58	0
dme-miR-284-5p	60	59	102	169	69	63	380	0	89	0	0	0
dme-miR-285-3p	43	39	0	24	6	26	0	34	25	93	232	0
dme-miR-285-5p	2	5	0	0	0	0	0	0	0	0	0	0
dme-miR-286-3p	2	32	27	71	0	31	722	145	267	47	0	0
dme-miR-286-5p	0	0	0	0	0	0	0	0	0	0	0	0
dme-miR-287-3p	2	0	0	0	0	0	0	0	0	0	0	0
dme-miR-288-3p	0	0	0	0	0	0	0	0	0	0	0	0
dme-miR-289-5p	0	0	0	0	0	0	0	0	0	0	0	0
dme-miR-2a-1-5p	312	453	349	179	306	159	0	299	241	279	213	201
dme-miR-2a-2-5p	4152	5178	5589	4227	1290	1326	1369	1573	1512	1024	891	470
dme-miR-2a-3p	42760	38445	33354	39265	33576	35874	35777	49744	44866	40824	36416	45790
dme-miR-2b-1-5p	59	101	79	59	20	13	0	17	25	0	39	0
dme-miR-2b-2-5p	1213	1144	926	820	501	485	1369	616	407	279	213	470
dme-miR-2b-3p	20551	20019	18652	19207	19740	13726	17527	22059	17324	13267	12448	11615
dme-miR-2c-3p	1654	1865	2111	2388	2477	2151	304	1633	1271	2560	2013	1813
dme-miR-2c-5p	179	145	147	234	277	99	0	86	127	186	19	67
dme-miR-3-3p	2	10	0	3	0	0	0	0	0	0	0	0
dme-miR-3-5p	0	0	0	0	0	0	0	0	0	0	0	0
dme-miR-303-3p	0	2	4	0	0	0	0	0	0	0	0	0
dme-miR-303-5p	2	0	0	0	0	10	0	0	0	0	0	0
dme-miR-304-3p	6	15	12	0	0	0	0	0	0	0	0	0
dme-miR-304-5p	330	369	567	341	157	193	608	145	432	186	136	0
dme-miR-305-3p	1858	2403	1976	1853	1370	1566	3004	1744	2021	559	600	873
dme-miR-305-5p	31200	39653	37525	47242	22179	13032	50148	28600	27657	8472	6989	8124
dme-miR-306-3p	269	487	428	73	194	117	608	274	76	0	0	0
dme-miR-306-5p	24180	23161	25520	23179	24879	27883	26918	19289	21683	50321	54963	64388
dme-miR-307a-3p	16676	13321	11111	16395	17595	22263	17945	13415	17260	14058	10803	10877
dme-miR-307a-5p	1593	1471	1056	1570	1610	1746	1635	1394	1462	1024	1413	1209
dme-miR-307b-3p	0	0	0	0	0	0	0	0	0	0	0	0
dme-miR-307b-5p	0	0	0	0	0	0	0	0	0	0	0	0
dme-miR-308-3p	833	895	726	1421	1507	1404	2243	2249	3470	4096	3504	3223
dme-miR-308-5p	101	64	69	54	23	13	0	26	191	0	0	0
dme-miR-309-3p	0	0	0	0	0	0	0	0	0	0	0	0
dme-miR-309-5p	4	12	4	19	0	0	0	0	0	0	0	0
dme-miR-310-3p	16	5	8	23	3	16	0	120	51	47	39	67
dme-miR-310-5p	0	0	0	0	0	0	0	0	0	0	0	0
dme-miR-311-3p	6	7	10	18	0	0	0	0	0	0	19	0
dme-miR-311-5p	0	0	0	0	0	0	0	0	0	0	0	0
dme-miR-312-3p	10	10	15	25	3	0	0	9	76	0	77	0
dme-miR-312-5p	4	5	10	10	0	0	0	0	0	0	0	0
dme-miR-313-3p	0	0	0	0	0	0	38	0	0	47	0	67
dme-miR-313-5p	4	2	0	8	0	26	0	0	0	0	0	0
dme-miR-314-3p	6	10	79	18	14	0	0	0	0	0	19	0
dme-miR-314-5p	0	0	0	0	0	0	0	0	0	0	0	0
dme-miR-315-3p	2876	2991	2936	1131	907	1357	456	3035	3139	1071	987	2216
dme-miR-315-5p	29141	29446	32739	21227	16951	19552	6197	17262	11464	27185	28440	41829
dme-miR-316-3p	2	0	0	0	0	0	0	0	0	0	0	0
dme-miR-316-5p	18	37	46	42	11	42	0	9	0	0	0	0
dme-miR-317-3p	12714	14010	15382	13234	20489	14893	20835	14817	12545	20063	16921	16248
dme-miR-317-5p	234	180	193	105	217	290	76	111	165	186	116	537
dme-miR-318-3p	0	0	2	0	0	0	0	0	0	0	0	0
dme-miR-318-5p	0	0	0	0	0	0	0	0	0	0	0	0
dme-miR-31a-3p	27	39	60	53	29	47	0	0	0	0	0	0
dme-miR-31a-5p	690	1139	1262	1590	489	360	1217	744	419	372	678	0
dme-miR-31b-3p	0	0	0	0	0	0	0	0	0	0	0	0
dme-miR-31b-5p	4	5	4	4	0	0	0	0	0	0	0	0
dme-miR-33-3p	232	226	183	224	106	196	342	145	483	140	19	0
dme-miR-33-5p	1303	1631	2231	1260	572	412	5627	2018	2898	791	1239	67
dme-miR-34-3p	1174	974	1199	881	2214	1621	874	1633	1474	4143	2594	6110
dme-miR-34-5p	2108	2679	3107	1008	3000	992	5285	2625	2021	47	252	269
dme-miR-3641-3p	0	0	0	0	0	0	0	0	0	0	0	0
dme-miR-3641-5p	0	0	0	0	0	0	0	0	0	0	0	0
dme-miR-3642-3p	0	0	0	0	0	0	0	0	0	0	0	0
dme-miR-3642-5p	0	0	0	0	0	0	0	0	0	0	0	0
dme-miR-3643-3p	0	0	4	0	0	0	0	0	0	0	0	0
dme-miR-3643-5p	0	0	0	0	0	0	0	0	0	0	0	0
dme-miR-3644-3p	0	0	0	0	0	0	0	0	0	0	0	0
dme-miR-3644-5p	0	0	0	0	0	0	0	0	0	0	0	0
dme-miR-3645-3p	0	0	0	0	0	0	0	0	0	0	0	0
dme-miR-3645-5p	4	0	0	0	0	0	0	0	0	0	0	0
dme-miR-375-3p	10	5	15	3	0	0	0	0	0	0	0	0
dme-miR-375-5p	0	0	0	0	0	0	0	0	0	0	0	0
dme-miR-4-3p	23	27	15	47	43	125	0	111	64	47	58	0
dme-miR-4-5p	0	0	2	0	0	0	0	0	0	0	0	0
dme-miR-4908-3p	0	0	0	0	0	0	0	0	0	0	0	0
dme-miR-4909-3p	0	0	0	0	0	0	0	0	0	0	0	0
dme-miR-4910-5p	0	0	8	0	0	0	0	0	0	0	0	0
dme-miR-4911-3p	2	0	0	0	0	0	0	0	0	0	0	0
dme-miR-4912-5p	2	0	0	0	0	0	0	0	0	0	0	0
dme-miR-4913-3p	2	0	2	0	0	0	0	0	0	0	0	0
dme-miR-4914-5p	0	0	0	0	0	0	0	0	0	0	0	0
dme-miR-4915-5p	0	0	0	0	0	0	0	0	0	0	0	0
dme-miR-4916-3p	0	0	0	0	0	0	0	0	0	0	0	0
dme-miR-4917-3p	0	0	0	0	0	0	0	0	0	0	0	0
dme-miR-4918-5p	0	0	0	0	0	0	0	0	0	0	0	0
dme-miR-4919-3p	0	0	0	0	0	0	0	0	0	0	0	0
dme-miR-4919-5p	0	0	0	0	0	0	0	0	0	0	0	0
dme-miR-4939-3p	0	0	0	0	0	0	0	0	0	0	0	0
dme-miR-4940-3p	4	25	15	5	0	0	0	0	25	0	0	0
dme-miR-4940-5p	2	15	8	5	0	0	0	0	0	0	0	0
dme-miR-4941-3p	0	0	0	0	0	0	0	0	0	0	0	0
dme-miR-4941-5p	0	0	0	0	0	0	0	0	0	0	0	0
dme-miR-4942-3p	0	0	0	0	0	5	0	0	0	0	0	0
dme-miR-4943-3p	0	0	0	0	0	0	0	0	0	0	0	0
dme-miR-4943-5p	0	0	0	0	0	0	0	0	0	0	0	0
dme-miR-4944-3p	0	0	0	0	0	0	0	0	0	0	0	0
dme-miR-4944-5p	0	0	0	0	0	0	0	0	0	0	0	0
dme-miR-4945-5p	0	0	0	0	0	0	0	0	0	0	0	0
dme-miR-4946-5p	0	0	0	0	0	0	0	0	0	0	0	0
dme-miR-4947-5p	0	0	0	0	0	0	0	0	0	0	0	0
dme-miR-4948-3p	0	0	0	0	0	0	0	0	0	0	0	0
dme-miR-4948-5p	0	0	0	0	0	0	0	0	0	0	0	0
dme-miR-4949-3p	0	2	6	0	0	0	0	0	0	0	0	0
dme-miR-4949-5p	2	0	2	0	0	0	0	0	0	0	0	0
dme-miR-4950-3p	0	0	0	0	0	0	0	0	0	0	0	0
dme-miR-4950-5p	0	5	0	0	0	0	0	0	0	0	0	0
dme-miR-4951-3p	10	15	17	30	46	3	0	51	25	0	0	67
dme-miR-4951-5p	25	5	10	5	0	0	0	0	0	0	0	0
dme-miR-4952-3p	6	2	8	0	0	0	0	0	0	0	0	0
dme-miR-4952-5p	4	15	2	9	14	0	0	0	0	0	0	0
dme-miR-4953-3p	0	0	0	0	0	0	0	0	0	0	19	0
dme-miR-4954-3p	0	0	0	0	0	0	0	0	0	0	0	0
dme-miR-4954-5p	0	0	0	0	0	0	0	0	0	0	0	0
dme-miR-4955-3p	0	0	0	0	0	16	0	0	0	0	0	0
dme-miR-4955-5p	0	0	0	0	0	0	0	0	0	0	0	0
dme-miR-4956-3p	0	0	0	0	0	0	0	0	0	0	0	0
dme-miR-4956-5p	0	0	0	0	0	0	0	0	0	0	0	0
dme-miR-4957-3p	0	2	2	3	0	0	0	0	0	0	0	0
dme-miR-4957-5p	0	5	0	0	0	0	0	0	0	0	0	0
dme-miR-4958-3p	0	0	0	4	0	0	0	0	0	0	0	0
dme-miR-4958-5p	0	0	0	0	0	0	0	0	0	0	0	0
dme-miR-4959-5p	0	0	0	0	0	0	0	0	0	0	0	0
dme-miR-4960-3p	2	2	2	0	0	0	0	0	0	0	0	0
dme-miR-4961-3p	2	5	0	6	0	0	0	0	0	0	0	0
dme-miR-4961-5p	0	0	12	0	9	0	0	26	0	0	0	0
dme-miR-4962-3p	0	0	0	5	0	0	0	0	0	0	0	0
dme-miR-4962-5p	0	0	2	0	0	0	0	0	0	0	0	0
dme-miR-4963-3p	6	10	6	0	0	0	0	0	0	0	0	0
dme-miR-4963-5p	0	0	0	0	0	0	0	0	0	0	0	0
dme-miR-4964-3p	0	0	2	0	0	0	0	0	0	0	0	0
dme-miR-4965-3p	0	0	0	0	0	0	0	0	0	0	0	0
dme-miR-4965-5p	0	0	0	0	0	0	0	0	0	0	0	0
dme-miR-4966-3p	0	0	0	0	0	0	0	0	0	0	0	0
dme-miR-4966-5p	0	0	0	0	0	0	0	0	0	0	0	0
dme-miR-4967-3p	0	5	0	0	0	0	0	0	0	0	0	0
dme-miR-4967-5p	0	0	0	0	0	0	0	0	0	0	0	0
dme-miR-4968-3p	0	0	0	0	0	0	0	0	0	0	0	0
dme-miR-4968-5p	0	0	2	1	0	0	0	0	0	0	0	0
dme-miR-4969-3p	2	2	4	1	0	0	0	0	0	0	0	0
dme-miR-4969-5p	14	5	6	8	0	5	0	0	0	0	0	0
dme-miR-4970-5p	0	0	0	4	0	0	0	0	0	0	0	0
dme-miR-4971-5p	0	2	0	0	0	0	0	0	0	0	0	0
dme-miR-4972-3p	0	5	0	0	0	0	0	0	0	0	0	0
dme-miR-4972-5p	0	0	0	0	0	0	0	0	0	0	0	0
dme-miR-4973-3p	2	0	2	0	11	0	0	0	0	0	0	0
dme-miR-4973-5p	0	0	6	0	0	0	0	0	0	0	0	0
dme-miR-4974-3p	2	0	2	1	0	0	0	0	0	0	0	0
dme-miR-4974-5p	0	0	0	0	0	3	0	0	0	0	0	0
dme-miR-4975-5p	0	0	0	0	0	0	0	0	0	0	0	0
dme-miR-4976-3p	0	0	0	0	0	0	0	0	0	0	0	0
dme-miR-4976-5p	0	0	0	0	0	0	0	0	0	0	0	0
dme-miR-4977-3p	0	0	0	5	0	0	0	0	0	0	0	0
dme-miR-4977-5p	0	0	0	0	0	0	0	0	0	0	0	0
dme-miR-4978-5p	0	0	0	0	0	0	0	0	0	0	0	0
dme-miR-4979-3p	0	0	0	0	0	0	0	0	0	0	0	0
dme-miR-4979-5p	0	0	0	0	0	0	0	0	0	0	0	0
dme-miR-4980-3p	0	0	0	0	0	0	0	0	0	0	0	0
dme-miR-4981-3p	0	0	0	0	0	0	0	0	0	0	0	0
dme-miR-4982-3p	0	2	2	0	0	0	0	0	0	0	0	0
dme-miR-4982-5p	0	0	0	0	0	0	0	0	0	0	0	0
dme-miR-4983-3p	0	0	0	0	0	0	0	0	0	0	0	0
dme-miR-4983-5p	0	0	0	0	0	0	0	0	0	0	0	0
dme-miR-4984-3p	0	2	2	1	0	0	0	0	0	0	0	0
dme-miR-4984-5p	0	0	0	0	0	0	0	0	0	0	0	0
dme-miR-4985-3p	0	7	0	0	0	0	0	0	0	0	0	0
dme-miR-4985-5p	0	0	0	0	0	0	0	0	0	0	0	0
dme-miR-4986-3p	0	0	0	0	0	0	0	0	0	0	0	0
dme-miR-4986-5p	0	0	0	0	0	0	0	0	0	0	0	0
dme-miR-4987-3p	0	0	0	4	0	29	0	0	0	0	0	0
dme-miR-4987-5p	0	0	2	0	0	0	0	0	0	0	0	0
dme-miR-5-3p	115	123	149	311	303	162	0	162	445	0	0	0
dme-miR-5-5p	21	20	35	45	0	3	0	0	64	0	0	0
dme-miR-6-1-5p	0	0	0	0	0	0	0	0	0	0	0	0
dme-miR-6-2-5p	0	0	0	0	0	0	0	0	0	0	0	0
dme-miR-6-3-5p	0	2	0	0	0	0	0	0	0	0	0	0
dme-miR-6-3p	294	276	417	590	804	585	1559	633	788	93	77	0
dme-miR-7-3p	244	352	266	132	29	227	190	120	343	326	155	671
dme-miR-7-5p	16967	17441	19545	14724	16657	12045	5019	6977	4792	6191	6931	19807
dme-miR-79-3p	23254	19958	18142	21434	12976	17612	4068	7079	9647	23228	21064	15778
dme-miR-79-5p	144	248	174	72	72	52	228	137	140	93	58	67
dme-miR-8-3p	8007	7803	10598	7003	3463	3411	20341	11021	16981	7820	12855	4028
dme-miR-8-5p	269	315	421	340	177	256	0	436	610	419	774	201
dme-miR-87-3p	121	101	179	557	578	144	0	9	64	884	1781	67
dme-miR-87-5p	2	0	6	5	49	0	0	0	0	0	0	0
dme-miR-927-3p	298	362	347	336	355	198	228	111	140	47	39	201
dme-miR-927-5p	1556	1584	1546	2064	2079	1383	152	941	686	93	97	67
dme-miR-929-3p	322	384	413	625	744	457	0	282	127	233	77	67
dme-miR-929-5p	3333	3434	3229	5952	3689	5037	836	3437	2034	791	1007	1679
dme-miR-92a-3p	16626	14278	15438	9507	11377	9594	7110	23495	9901	38590	35409	35383
dme-miR-92a-5p	365	524	560	161	109	144	0	291	114	0	0	0
dme-miR-92b-3p	10844	9589	11049	5781	7922	4231	4753	10850	4105	22716	29853	18732
dme-miR-92b-5p	57	25	41	20	100	18	0	34	0	0	19	0
dme-miR-932-3p	84	140	207	76	83	57	228	145	51	0	39	201
dme-miR-932-5p	1736	1929	2036	2870	2400	1921	152	1590	991	419	155	671
dme-miR-9369-3p	6	0	0	1	9	0	0	0	0	0	19	0
dme-miR-9369-5p	2	0	2	0	0	0	0	0	0	0	0	0
dme-miR-9370-3p	0	0	0	0	0	0	0	0	0	0	0	0
dme-miR-9370-5p	2	0	0	1	0	0	0	0	0	0	0	0
dme-miR-9371-3p	0	0	0	0	0	0	0	0	0	0	0	0
dme-miR-9371-5p	0	2	2	0	0	5	0	0	0	0	0	0
dme-miR-9372-3p	0	0	0	0	0	0	0	0	0	0	0	0
dme-miR-9372-5p	0	0	0	0	0	0	0	0	0	0	0	0
dme-miR-9373-3p	0	2	0	0	0	0	0	0	0	0	0	0
dme-miR-9373-5p	0	0	0	0	0	0	0	0	0	0	0	0
dme-miR-9374-3p	0	0	0	0	0	0	0	0	0	0	0	0
dme-miR-9374-5p	2	5	0	3	0	0	0	0	0	0	0	0
dme-miR-9375-3p	4	0	0	0	0	0	0	60	0	0	0	0
dme-miR-9375-5p	0	0	2	0	0	0	0	0	0	0	0	0
dme-miR-9376-3p	0	0	0	0	0	0	0	0	0	0	0	0
dme-miR-9376-5p	0	0	0	0	0	0	0	0	0	0	0	0
dme-miR-9377-3p	0	0	0	0	0	0	0	0	0	0	0	0
dme-miR-9377-5p	0	0	0	0	0	0	0	0	0	0	0	0
dme-miR-9378-3p	0	0	0	0	0	0	0	0	0	0	0	0
dme-miR-9378-5p	0	0	0	0	0	0	0	0	0	0	0	0
dme-miR-9379-3p	0	0	0	0	0	0	0	0	0	0	0	0
dme-miR-9379-5p	0	0	0	0	0	0	0	0	0	0	0	0
dme-miR-9380-3p	4	0	0	0	0	0	0	0	0	0	0	0
dme-miR-9380-5p	0	0	0	0	0	0	0	0	0	0	0	0
dme-miR-9381-3p	0	0	0	0	0	0	0	0	0	0	0	0
dme-miR-9381-5p	0	0	0	5	0	0	0	0	0	0	0	0
dme-miR-9382-3p	0	0	0	0	0	0	0	0	0	0	0	0
dme-miR-9382-5p	0	0	0	0	0	0	0	0	0	0	0	0
dme-miR-9383-3p	2	0	0	0	0	0	0	0	0	0	0	0
dme-miR-9383-5p	0	0	0	0	0	0	0	0	0	0	0	0
dme-miR-9384-3p	0	0	0	0	0	0	0	0	0	0	0	0
dme-miR-9384-5p	0	0	0	0	0	0	0	0	0	0	0	0
dme-miR-9385-3p	0	0	0	0	0	0	0	0	0	0	0	0
dme-miR-9385-5p	0	0	0	0	0	0	0	0	0	0	0	0
dme-miR-9388-3p	12	17	21	11	0	0	0	0	25	93	0	0
dme-miR-9388-5p	0	0	0	0	0	0	0	17	0	0	0	0
dme-miR-954-3p	16	32	14	21	14	13	0	0	76	0	0	67
dme-miR-954-5p	16	12	14	5	0	0	0	26	0	0	0	0
dme-miR-955-3p	0	0	0	0	0	0	0	0	0	0	0	0
dme-miR-955-5p	0	2	4	4	0	0	0	0	0	0	0	0
dme-miR-956-3p	0	0	8	0	0	0	0	0	0	0	0	0
dme-miR-956-5p	0	0	0	0	0	0	0	0	0	0	0	0
dme-miR-957-3p	837	1159	963	1717	718	911	114	641	763	93	19	0
dme-miR-957-5p	21	22	15	6	0	0	0	0	0	0	0	0
dme-miR-958-3p	18	2	75	10	23	5	0	51	0	0	0	0
dme-miR-958-5p	0	0	0	0	0	0	0	0	0	0	0	0
dme-miR-959-3p	0	0	0	0	0	0	0	0	0	0	0	0
dme-miR-959-5p	0	0	0	0	0	0	0	0	0	0	0	0
dme-miR-960-3p	0	0	0	0	0	0	0	0	0	0	0	0
dme-miR-960-5p	0	0	0	0	0	0	0	0	0	0	0	0
dme-miR-961-3p	0	0	0	0	0	0	0	0	0	0	0	0
dme-miR-961-5p	0	0	0	0	0	0	0	0	0	0	0	0
dme-miR-962-3p	0	0	0	0	0	0	0	0	0	0	0	0
dme-miR-962-5p	0	0	0	0	0	0	0	0	0	0	0	0
dme-miR-963-3p	0	0	0	0	0	0	0	0	0	0	0	0
dme-miR-963-5p	0	0	0	0	0	0	0	0	0	0	0	0
dme-miR-964-3p	0	0	0	0	0	0	0	0	0	0	0	0
dme-miR-964-5p	0	0	0	0	0	0	0	0	0	0	0	0
dme-miR-965-3p	8545	9107	9774	9678	8140	7822	8897	11081	13587	8705	6757	6513
dme-miR-965-5p	109	135	139	44	180	42	152	68	0	47	19	0
dme-miR-966-3p	2	0	0	0	0	5	0	0	0	0	0	0
dme-miR-966-5p	10	10	0	4	17	0	0	0	0	0	0	0
dme-miR-967-3p	6	0	0	0	0	0	0	0	0	0	0	0
dme-miR-967-5p	0	0	0	0	0	0	0	0	0	0	0	0
dme-miR-968-3p	0	0	0	0	0	0	0	0	0	0	0	0
dme-miR-968-5p	0	0	0	0	0	0	0	0	0	0	0	0
dme-miR-969-3p	0	0	0	0	0	0	0	0	0	0	0	0
dme-miR-969-5p	0	0	0	0	0	0	0	0	0	0	0	0
dme-miR-970-3p	2638	2561	3148	4502	8992	5382	2395	3258	3953	2281	1568	1276
dme-miR-970-5p	12	34	6	15	0	5	0	0	51	0	0	0
dme-miR-971-3p	415	462	546	590	337	162	380	205	241	93	0	0
dme-miR-971-5p	10	39	17	11	34	23	0	9	0	0	0	0
dme-miR-972-3p	0	0	0	0	0	0	0	0	0	0	0	0
dme-miR-972-5p	0	0	0	0	0	0	0	0	0	0	0	0
dme-miR-973-3p	0	0	0	0	0	0	0	0	0	0	0	0
dme-miR-973-5p	0	0	0	0	0	0	0	0	0	0	0	0
dme-miR-974-3p	0	0	0	0	0	0	0	0	0	0	0	0
dme-miR-974-5p	0	0	2	0	0	0	0	60	0	0	0	0
dme-miR-975-3p	0	0	0	0	0	0	0	0	0	0	0	0
dme-miR-975-5p	0	0	2	0	0	0	0	0	0	0	0	0
dme-miR-976-3p	0	0	4	0	0	0	0	0	0	0	0	0
dme-miR-976-5p	0	0	0	0	0	0	0	0	0	0	0	0
dme-miR-977-3p	2	0	6	1	0	21	0	0	0	0	0	0
dme-miR-977-5p	2	0	10	0	0	0	0	0	0	0	0	0
dme-miR-978-3p	0	5	0	0	0	0	0	0	0	0	0	0
dme-miR-978-5p	0	0	0	0	0	0	0	0	0	0	0	0
dme-miR-979-3p	0	0	0	0	0	0	0	0	0	0	0	0
dme-miR-979-5p	0	0	0	0	0	0	0	0	0	0	0	0
dme-miR-980-3p	43	113	235	169	152	84	0	51	64	0	0	67
dme-miR-980-5p	2	0	2	6	0	0	0	0	0	0	0	0
dme-miR-981-3p	8204	9353	11045	5617	16471	9383	3498	16219	5592	5307	4375	12824
dme-miR-981-5p	21	44	33	9	26	0	0	34	25	0	0	0
dme-miR-982-3p	2	12	4	4	0	0	0	0	0	0	0	0
dme-miR-982-5p	6	0	4	8	0	0	0	0	0	0	0	0
dme-miR-983-3p	0	5	12	1	0	0	0	0	0	0	58	0
dme-miR-983-5p	33	20	41	26	0	26	0	0	76	140	58	67
dme-miR-984-3p	0	0	0	16	0	8	0	0	0	0	39	0
dme-miR-984-5p	8	5	2	0	6	0	0	0	0	0	0	0
dme-miR-985-3p	0	0	0	0	0	0	0	0	0	0	0	0
dme-miR-985-5p	0	0	0	0	0	0	0	0	0	0	0	0
dme-miR-986-3p	0	0	2	0	0	0	0	0	0	0	0	0
dme-miR-986-5p	20	12	89	38	46	23	228	9	0	0	19	0
dme-miR-987-3p	8	7	10	5	20	13	0	0	0	0	0	0
dme-miR-987-5p	940	1097	1094	1876	2277	1459	304	402	356	47	77	671
dme-miR-988-3p	1726	1764	2229	2114	2900	1790	2585	2018	3330	3957	2652	4901
dme-miR-988-5p	144	177	193	135	14	34	266	43	102	0	19	0
dme-miR-989-3p	6	2	0	0	0	10	0	0	0	0	0	0
dme-miR-989-5p	0	0	0	0	0	0	0	0	0	0	0	0
dme-miR-990-3p	12	10	21	1	0	0	0	17	0	0	0	0
dme-miR-990-5p	135	155	143	224	106	97	0	9	127	0	0	0
dme-miR-991-3p	0	5	6	5	0	0	0	68	0	0	0	67
dme-miR-991-5p	2	0	0	1	0	0	0	0	0	0	0	0
dme-miR-992-3p	0	5	2	6	0	0	0	0	38	47	0	0
dme-miR-992-5p	0	0	2	0	0	0	0	0	0	0	0	0
dme-miR-993-3p	3418	3567	4026	11477	7756	3544	5095	1992	2250	2234	1529	1410
dme-miR-993-5p	811	642	795	2586	1301	864	684	607	280	233	523	67
dme-miR-994-3p	0	0	0	0	0	0	0	0	0	0	0	0
dme-miR-994-5p	0	0	0	3	0	0	0	0	0	0	0	0
dme-miR-995-3p	8463	9414	10852	6859	8177	8989	7794	10132	9901	21134	18392	22559
dme-miR-995-5p	101	103	97	33	69	55	0	94	13	47	19	0
dme-miR-996-3p	3420	2854	2754	3384	1327	1986	23040	6831	13549	9124	10048	9803
dme-miR-996-5p	160	185	176	91	140	65	380	205	394	93	174	134
dme-miR-997-3p	0	0	0	0	0	0	0	0	0	0	0	0
dme-miR-997-5p	0	0	0	0	0	0	0	0	0	0	0	0
dme-miR-998-3p	7550	7589	5865	5931	5291	7731	3080	8499	4703	6098	4569	9534
dme-miR-998-5p	408	408	349	180	292	157	0	162	127	233	39	0
dme-miR-999-3p	11207	11424	11084	15810	11314	10323	3726	3865	5224	3398	2768	5506
dme-miR-999-5p	101	84	104	55	49	18	0	9	102	47	116	0
dme-miR-9a-3p	1615	895	457	1172	409	410	342	419	356	1071	736	1544
dme-miR-9a-5p	18488	9552	4319	13400	4161	5849	27565	23675	6241	11219	11655	6244
dme-miR-9b-3p	289	244	303	205	226	222	266	351	280	652	503	604
dme-miR-9b-5p	3453	1766	2111	2531	881	1407	4258	1864	2339	1350	1723	2081
dme-miR-9c-3p	532	652	521	576	420	760	418	445	343	1071	968	1141
dme-miR-9c-5p	6092	4268	4416	4386	2128	3221	7224	5104	4550	7029	6040	10071
dme-miR-iab-4-3p	29	49	46	130	112	73	266	43	13	0	39	0
dme-miR-iab-4-5p	1221	1277	1862	5303	2708	2268	3004	1026	2084	419	368	201
dme-miR-iab-8-3p	12	12	8	10	0	0	0	0	0	0	0	0
dme-miR-iab-8-5p	177	194	247	1056	320	224	0	402	254	0	97	67
