# Supplementary material for: In vivo AGO-APP identifies a module of microRNAs cooperatively preserving neural progenitors
Source: PLoS Genet. 2025 Apr 29;21(4):e1011680. doi: 10.1371/journal.pgen.1011680 (PMC12064045; doi:10.1371/journal.pgen.1011680)
Supplement: S2 Table — (XLSX) [file pgen.1011680.s007.xlsx]

## Sheet: Feuil1
	miR-1-3p	miR-8-3p	miR-9c-3p	miR-9c-5p	miR-11-3p	miR-11-5p	miR-34-3p	miR-92a-3p	miR-279-3p	miR-306-5p	miR-315-5p	miR-988-3p	miR-995-3p	sum	number of genes
mei-P26	0	1	5	1	1	2	1	2	0	1	4	1	0	19	2
CG42340	0	0	5	0	0	4	6	0	0	0	4	0	0	19
CG43739	1	3	1	1	0	0	0	1	3	0	3	1	1	15	4
chinmo	0	1	1	0	2	4	1	2	0	1	2	0	1	15
NaCP60E	0	1	3	1	1	2	1	1	0	0	3	0	2	15
CG15465	0	0	0	0	1	3	2	1	0	1	5	2	0	15
para	1	1	5	1	0	1	0	0	0	0	4	1	0	14	3
MRP	0	0	6	0	0	2	1	3	0	0	2	0	0	14
Rbp6	0	0	3	0	1	1	0	3	1	0	4	1	0	14
CG18265	1	0	0	0	0	1	0	0	1	0	10	0	0	13	6
CG46244	2	3	0	0	0	2	1	2	0	0	1	1	1	13
Dbp80	0	0	7	0	0	5	1	0	0	0	0	0	0	13
Mical	0	0	2	2	1	1	3	0	0	0	2	2	0	13
ps	0	0	1	0	3	3	0	3	1	0	2	0	0	13
jim	0	0	0	0	2	2	1	3	0	0	5	0	0	13
Eip93F	1	1	1	0	1	1	0	2	0	0	5	0	0	12	5
Ggamma30A	2	1	3	0	0	1	2	0	0	0	3	0	0	12
nerfin-1	1	0	1	2	1	2	0	0	5	0	0	0	0	12
l(3)neo38	0	1	2	1	1	2	0	3	1	0	1	0	0	12
hth	0	0	4	0	0	3	2	0	0	1	2	0	0	12
CG46320	2	1	0	1	0	0	1	0	0	0	5	1	0	11	3
mamo	1	1	3	0	2	1	1	1	0	0	1	0	0	11
bru3	0	1	2	0	0	0	0	1	1	0	6	0	0	11
scrt	2	2	1	1	1	0	0	0	2	0	1	0	0	10	6
Kul	0	1	2	1	0	0	2	1	0	0	2	0	1	10
luna	0	1	2	1	1	1	1	0	0	0	3	0	0	10
trv	0	3	0	0	0	0	1	1	0	0	5	0	0	10
dpr6	0	0	4	0	0	0	1	0	0	0	3	1	1	10
RhoGAP18B	0	0	3	0	1	5	1	0	0	0	0	0	0	10
Dop1R1	1	1	3	0	1	1	1	0	0	0	1	0	0	9	4
msi	1	3	1	2	0	1	0	0	1	0	0	0	0	9
Abl	0	0	2	1	0	2	2	0	1	0	1	0	0	9
CG12768	0	0	2	0	0	2	1	1	1	0	2	0	0	9
CG2865	1	1	1	0	2	0	0	1	1	0	1	0	0	8	16
CG4911	1	1	0	0	4	0	0	1	0	1	0	0	0	8
fus	1	0	2	0	0	1	1	1	1	0	0	0	1	8
pros	1	0	0	1	2	1	0	2	0	0	1	0	0	8
Adar	0	1	2	0	1	1	0	2	0	1	0	0	0	8
CG42265	0	1	0	1	1	1	0	1	0	0	3	0	0	8
elav	0	1	1	0	1	1	0	2	2	0	0	0	0	8
CG14042	0	0	1	0	1	0	1	1	2	0	0	1	1	8
CG31687	0	0	1	0	0	1	0	3	0	0	3	0	0	8
CG31688	0	0	2	0	0	1	0	2	0	0	3	0	0	8
CG44422	0	0	2	0	1	1	0	1	0	0	3	0	0	8
CG7564	0	0	2	0	0	5	1	0	0	0	0	0	0	8
Snoo	0	0	2	1	0	3	0	0	0	0	2	0	0	8
Thd1	0	0	3	1	0	2	1	0	0	0	1	0	0	8
CG34354	0	0	0	1	0	0	1	1	0	0	4	0	1	8
Hipk	0	0	0	1	0	2	0	1	0	0	4	0	0	8
2mit	1	1	1	0	0	1	0	0	0	0	3	0	0	7	18
CG34126	1	0	1	1	0	0	0	0	0	0	4	0	0	7
CG4297	1	0	3	1	0	0	0	2	0	0	0	0	0	7
eag	1	0	1	1	2	0	0	1	0	0	1	0	0	7
CG16779	0	2	0	0	1	0	0	1	1	0	2	0	0	7
CG32767	0	2	1	0	0	2	0	1	1	0	0	0	0	7
Glut4EF	0	2	1	0	0	0	0	2	0	0	2	0	0	7
RhoGAP100F	0	1	2	1	0	1	1	0	0	0	0	1	0	7
sff	0	1	1	1	0	1	0	1	0	0	2	0	0	7
Ten-m	0	2	0	0	1	2	0	1	0	0	1	0	0	7
CG30419	0	0	1	1	0	0	1	0	0	1	3	0	0	7
CG43373	0	0	2	2	1	1	1	0	0	0	0	0	0	7
DCP2	0	0	3	0	1	0	0	0	1	0	2	0	0	7
GluRIB	0	0	2	0	0	0	1	0	0	0	4	0	0	7
mahe	0	0	2	1	2	0	0	0	0	0	1	1	0	7
orb	0	0	2	0	0	0	0	2	0	0	2	0	1	7
sm	0	0	2	1	0	0	1	2	0	0	1	0	0	7
CG42541	0	0	0	1	2	1	0	0	0	0	3	0	0	7
Atf3	1	0	1	0	0	2	0	0	0	1	0	0	1	6	53
bab1	1	1	2	0	0	0	0	0	0	0	2	0	0	6
CG18870	1	1	1	0	0	2	0	0	0	1	0	0	0	6
CG32152	1	1	1	0	1	1	1	0	0	0	0	0	0	6
CG6686	1	0	0	2	0	1	1	1	0	0	0	0	0	6
cno	1	0	0	0	0	2	1	1	0	0	1	0	0	6
dtn	1	1	3	0	0	0	0	0	1	0	0	0	0	6
Evi5	1	2	0	0	1	0	0	1	0	0	1	0	0	6
hang	1	0	3	1	0	0	0	0	1	0	0	0	0	6
lap	1	1	0	0	0	0	0	3	0	0	1	0	0	6
plum	2	0	0	0	1	1	0	1	0	1	0	0	0	6
pns	1	0	2	1	0	0	1	1	0	0	0	0	0	6
bol	0	1	0	1	0	1	0	1	0	0	2	0	0	6
chrb	0	1	0	0	1	1	2	0	0	0	1	0	0	6
ct	0	1	0	0	0	0	0	1	0	0	3	0	1	6
Dscam2	0	1	0	0	0	0	0	0	0	0	5	0	0	6
hdc	0	1	0	0	1	2	0	0	0	0	2	0	0	6
jeb	0	1	0	0	1	1	0	0	0	0	3	0	0	6
Kah	0	1	1	1	1	0	0	1	1	0	0	0	0	6
l(3)L1231	0	1	3	0	0	1	0	0	0	0	0	1	0	6
mid	0	2	1	0	0	2	0	0	0	0	1	0	0	6
mura	0	1	1	0	1	1	0	1	0	0	1	0	0	6
Nckx30C	0	1	2	0	0	0	1	0	0	0	2	0	0	6
Pkc98E	0	1	0	2	0	0	1	0	1	0	0	1	0	6
put	0	1	1	0	0	2	0	0	0	1	0	0	1	6
Rbfox1	0	1	0	2	0	0	0	1	0	0	2	0	0	6
rho	0	1	0	2	1	0	0	0	1	0	1	0	0	6
SK	0	1	3	0	0	1	0	1	0	0	0	0	0	6
sqd	0	1	1	1	0	0	0	1	0	0	2	0	0	6
AGO1	0	0	2	1	0	0	0	0	0	0	1	2	0	6
Appl	0	0	2	0	0	1	2	0	1	0	0	0	0	6
Blimp-1	0	0	1	0	0	0	0	3	0	0	2	0	0	6
CG18480	0	0	1	2	0	0	0	2	0	0	1	0	0	6
CG42700	0	0	1	2	1	0	0	0	0	0	2	0	0	6
CG4562	0	0	5	0	0	0	0	1	0	0	0	0	0	6
corto	0	0	3	0	1	0	1	0	0	0	1	0	0	6
cpo	0	0	1	3	0	1	0	1	0	0	0	0	0	6
Imp	0	0	3	0	2	0	0	0	0	0	1	0	0	6
Mnn1	0	0	1	0	2	0	0	0	0	0	2	0	1	6
Mur2B	0	0	2	0	1	0	2	0	0	0	1	0	0	6
nito	0	0	1	1	0	2	2	0	0	0	0	0	0	6
robo1	0	0	1	0	1	0	0	0	2	1	1	0	0	6
SP555	0	0	1	0	1	0	1	1	2	0	0	0	0	6
ttv	0	0	1	0	1	1	1	0	0	0	2	0	0	6
Sema1a	0	0	0	1	0	2	0	0	0	0	3	0	0	6
side	0	0	0	1	0	2	0	0	0	0	3	0	0	6
CG14459	0	0	0	0	1	0	1	3	0	0	1	0	0	6
CG46321	0	0	0	0	1	2	0	1	0	0	1	1	0	6
GlyT	0	0	0	0	1	0	0	1	0	2	2	0	0	6
rdgB	0	0	0	0	2	1	1	0	0	1	1	0	0	6
DIP-alpha	0	0	0	0	0	2	1	0	1	0	2	0	0	6
CG42450	0	0	0	0	0	1	2	0	0	0	3	0	0	6
CG34383	0	0	0	0	0	1	1	0	1	0	2	0	1	6
Afti	2	1	1	0	0	1	0	0	0	0	0	0	0	5	81
AMPdeam	1	0	1	0	0	1	1	1	0	0	0	0	0	5
apt	1	1	1	0	0	1	1	0	0	0	0	0	0	5
beat-IIIc	1	0	1	0	0	0	0	0	0	0	3	0	0	5
CG13300	1	0	0	1	0	0	0	1	1	0	1	0	0	5
CG31323	1	0	0	0	0	0	1	0	0	0	2	1	0	5
CG3812	1	1	1	0	0	1	0	0	0	0	1	0	0	5
CG42674	1	1	2	0	0	1	0	0	0	0	0	0	0	5
CG43901	1	0	0	0	0	1	0	2	0	0	0	0	1	5
CrebA	1	0	0	0	0	0	0	4	0	0	0	0	0	5
Dgk	2	0	3	0	0	0	0	0	0	0	0	0	0	5
dikar	1	0	3	0	0	0	0	1	0	0	0	0	0	5
Lar	1	1	0	0	0	1	0	1	0	0	1	0	0	5
NKAIN	1	0	1	1	2	0	0	0	0	0	0	0	0	5
rno	1	0	2	0	0	1	0	0	0	0	1	0	0	5
shep	2	0	0	0	0	0	0	2	0	0	1	0	0	5
Sik3	1	0	0	0	2	0	0	1	0	0	1	0	0	5
sky	1	1	1	0	0	0	0	0	1	0	1	0	0	5
Tollo	1	0	2	0	1	0	0	0	1	0	0	0	0	5
uzip	1	0	0	0	0	1	0	1	0	1	1	0	0	5
zfh1	1	1	0	0	0	2	0	0	0	0	1	0	0	5
brat	0	1	0	0	0	1	0	1	1	0	1	0	0	5
Bsg	0	2	1	1	0	0	0	0	0	0	1	0	0	5
CadN	0	1	0	3	0	0	0	0	0	0	1	0	0	5
Cam	0	1	2	0	0	0	0	0	0	0	2	0	0	5
CG1358	0	1	2	0	0	1	0	0	0	1	0	0	0	5
CG1402	0	2	0	0	0	0	0	1	1	0	1	0	0	5
CG14879	0	2	1	1	0	1	0	0	0	0	0	0	0	5
CG4587	0	1	2	0	0	1	0	0	0	0	1	0	0	5
CG5466	0	1	0	0	1	0	0	2	0	0	1	0	0	5
CG8786	0	1	1	0	0	1	0	0	0	1	1	0	0	5
fbl	0	2	3	0	0	0	0	0	0	0	0	0	0	5
H	0	1	0	0	0	0	2	0	0	0	2	0	0	5
lab	0	1	0	0	1	0	0	0	1	0	2	0	0	5
Ncoa6	0	1	0	0	0	1	0	2	1	0	0	0	0	5
orb2	0	2	1	0	0	1	0	1	0	0	0	0	0	5
Ras85D	0	1	1	0	0	1	0	1	0	0	0	0	1	5
Syt12	0	1	1	1	1	0	0	0	0	0	1	0	0	5
Ten-a	0	1	1	0	0	1	0	0	0	0	1	0	1	5
Ac13E	0	0	1	0	1	0	1	1	0	1	0	0	0	5
aop	0	0	1	0	1	0	1	1	0	1	0	0	0	5
babo	0	0	2	1	0	1	0	1	0	0	0	0	0	5
bcd	0	0	3	0	0	0	0	0	1	1	0	0	0	5
bru1	0	0	1	0	0	4	0	0	0	0	0	0	0	5
BuGZ	0	0	2	1	0	1	0	0	0	0	1	0	0	5
caps	0	0	1	0	0	0	0	0	0	0	1	3	0	5
CG11319	0	0	1	0	0	1	1	1	0	0	1	0	0	5
CG14464	0	0	2	0	0	2	1	0	0	0	0	0	0	5
CG2186	0	0	3	0	2	0	0	0	0	0	0	0	0	5
CG42346	0	0	1	0	0	0	0	0	0	0	4	0	0	5
CG5577	0	0	2	0	0	1	2	0	0	0	0	0	0	5
cta	0	0	2	0	0	2	1	0	0	0	0	0	0	5
dao	0	0	1	0	0	0	0	1	0	0	2	0	1	5
Dop1R2	0	0	1	0	0	0	0	3	0	1	0	0	0	5
Dop2R	0	0	2	1	0	1	0	0	0	0	1	0	0	5
EcR	0	0	2	0	0	0	0	1	0	0	2	0	0	5
eIF4EHP	0	0	1	0	0	1	1	1	0	0	1	0	0	5
Hip14	0	0	1	0	0	0	1	1	1	0	1	0	0	5
Hr3	0	0	2	0	0	1	0	0	0	0	1	1	0	5
mub	0	0	2	0	0	0	1	2	0	0	0	0	0	5
nAChRalpha1	0	0	1	0	0	0	0	0	0	1	3	0	0	5
Nak	0	0	1	0	0	1	0	2	0	0	0	0	1	5
pHCl-1	0	0	3	0	1	0	0	0	1	0	0	0	0	5
RecQ5	0	0	2	1	0	1	1	0	0	0	0	0	0	5
rl	0	0	2	0	0	2	1	0	0	0	0	0	0	5
shakB	0	0	0	0	0	2	0	2	0	0	1	0	0	5
sns	0	0	1	1	0	3	0	0	0	0	0	0	0	5
vvl	0	0	1	0	0	2	0	0	0	0	2	0	0	5
CG18208	0	0	0	2	0	0	0	0	0	0	2	0	1	5
CG32333	0	0	0	2	0	0	0	0	1	0	2	0	0	5
CG43187	0	0	0	1	0	0	1	0	0	1	1	0	1	5
Rdl	0	0	0	1	0	0	0	1	0	0	3	0	0	5
salm	0	0	0	1	1	0	0	1	0	0	2	0	0	5
ttk	0	0	0	2	0	0	0	2	0	0	1	0	0	5
B4	0	0	0	0	1	1	0	1	1	0	1	0	0	5
CG4374	0	0	0	0	1	1	0	2	0	0	1	0	0	5
CG9932	0	0	0	0	1	0	0	2	0	0	2	0	0	5
mbl	0	0	0	0	1	0	0	0	0	0	3	0	1	5
sha	0	0	0	0	1	0	0	4	0	0	0	0	0	5
UbcE2H	0	0	0	0	0	3	0	1	0	0	1	0	0	5
CG45050	0	0	0	0	0	1	1	1	0	0	1	0	1	5
Atg13	1	0	1	0	0	0	0	1	0	0	1	0	0	4	164
CG13760	1	0	1	0	1	0	0	0	0	1	0	0	0	4
CG46307	1	0	0	0	1	0	2	0	0	0	0	0	0	4
CG46310	1	2	1	0	0	0	0	0	0	0	0	0	0	4
CG5522	1	0	2	0	0	0	0	0	0	0	1	0	0	4
chn	1	0	2	0	0	0	0	0	0	1	0	0	0	4
Cks85A	1	0	2	0	0	1	0	0	0	0	0	0	0	4
Dll	1	0	0	0	0	1	0	1	0	0	1	0	0	4
eas	1	0	0	0	0	0	1	0	0	2	0	0	0	4
Frl	1	0	1	0	0	0	0	1	0	0	1	0	0	4
Fs(2)Ket	1	0	0	0	3	0	0	0	0	0	0	0	0	4
Galphaq	1	0	1	0	0	0	1	0	0	0	1	0	0	4
Mrtf	1	0	1	0	0	0	0	1	0	0	0	0	1	4
Patj	2	1	0	0	0	0	0	1	0	0	0	0	0	4
sinu	2	0	1	0	0	0	0	0	0	1	0	0	0	4
SoxN	2	0	0	0	1	1	0	0	0	0	0	0	0	4
unc-13	1	0	1	0	0	0	0	1	0	1	0	0	0	4
upd1	1	1	0	0	1	0	0	0	1	0	0	0	0	4
Vps24	1	0	0	1	0	0	1	1	0	0	0	0	0	4
yrt	1	1	0	0	0	0	0	0	0	0	1	1	0	4
Cap-H2	0	1	0	0	0	2	0	0	0	1	0	0	0	4
Cbl	0	1	0	1	0	1	1	0	0	0	0	0	0	4
CG10713	0	2	0	0	1	0	0	1	0	0	0	0	0	4
CG12054	0	1	1	0	1	0	0	0	1	0	0	0	0	4
CG13739	0	1	1	0	0	0	0	0	0	0	2	0	0	4
CG13743	0	1	1	0	0	0	0	0	0	1	1	0	0	4
CG13954	0	1	1	0	0	0	0	0	0	0	2	0	0	4
CG14883	0	1	3	0	0	0	0	0	0	0	0	0	0	4
CG3711	0	1	0	0	1	2	0	0	0	0	0	0	0	4
CG4022	0	1	0	0	0	0	1	1	0	0	1	0	0	4
CG45085	0	1	0	1	0	1	0	0	0	0	0	1	0	4
CG6024	0	1	0	0	0	0	1	1	0	0	0	1	0	4
CG7466	0	1	0	0	0	1	1	1	0	0	0	0	0	4
Cka	0	2	0	0	0	1	0	0	0	0	1	0	0	4
Corin	0	1	2	0	0	0	0	0	0	0	1	0	0	4
cv-2	0	2	2	0	0	0	0	0	0	0	0	0	0	4
Dhit	0	1	0	1	0	0	0	0	1	0	1	0	0	4
dve	0	1	0	1	0	1	0	0	0	0	1	0	0	4
ena	0	1	0	0	0	1	0	0	0	0	2	0	0	4
fmt	0	1	2	0	1	0	0	0	0	0	0	0	0	4
fz2	0	1	0	0	0	0	0	0	1	0	2	0	0	4
heph	0	1	0	0	0	0	0	0	0	0	3	0	0	4
homer	0	1	0	1	0	0	0	1	0	0	1	0	0	4
Hr39	0	1	0	0	0	0	0	2	0	0	1	0	0	4
kek5	0	1	0	0	0	2	0	0	0	0	1	0	0	4
l(1)G0469	0	2	0	0	0	0	0	0	0	0	1	0	1	4
Liprin-alpha	0	2	1	0	0	0	0	1	0	0	0	0	0	4
lqf	0	1	1	0	0	0	0	1	0	0	1	0	0	4
mnb	0	1	0	1	1	0	0	1	0	0	0	0	0	4
Nep4	0	1	0	1	1	0	0	1	0	0	0	0	0	4
norpA	0	1	1	0	1	0	0	1	0	0	0	0	0	4
Nrx-1	0	1	1	0	0	0	0	1	0	0	0	0	1	4
Paip2	0	1	0	0	1	0	1	1	0	0	0	0	0	4
Ptpmeg2	0	1	1	0	1	0	1	0	0	0	0	0	0	4
rad	0	1	1	0	0	0	0	1	0	0	1	0	0	4
Sur-8	0	1	2	0	0	0	0	0	1	0	0	0	0	4
tna	0	2	1	0	0	0	0	0	0	0	1	0	0	4
trio	0	1	1	0	0	0	0	0	0	0	2	0	0	4
unc-13-4A	0	1	0	0	0	0	0	0	0	0	3	0	0	4
upd2	0	2	0	0	1	1	0	0	0	0	0	0	0	4
Ace	0	0	1	1	0	1	0	0	0	0	1	0	0	4
Asator	0	0	1	0	1	1	0	0	0	0	1	0	0	4
Ca-beta	0	0	2	0	0	1	1	0	0	0	0	0	0	4
CaMKII	0	0	2	0	0	2	0	0	0	0	0	0	0	4
Cbp53E	0	0	1	0	0	1	1	0	0	0	0	0	1	4
CG12025	0	0	1	0	0	1	1	1	0	0	0	0	0	4
CG12484	0	0	2	0	0	0	0	0	0	0	2	0	0	4
CG12912	0	0	1	0	0	1	0	0	0	0	1	1	0	4
CG15309	0	0	1	0	0	0	0	1	0	0	2	0	0	4
CG30083	0	0	1	0	0	0	0	3	0	0	0	0	0	4
CG31191	0	0	1	1	0	0	0	1	0	0	1	0	0	4
CG32085	0	0	1	0	1	0	0	1	0	0	1	0	0	4
CG32206	0	0	1	0	1	0	0	0	0	0	2	0	0	4
CG33143	0	0	3	0	0	0	0	0	0	0	1	0	0	4
CG34377	0	0	1	0	0	1	0	1	0	0	1	0	0	4
CG34401	0	0	2	0	0	1	0	1	0	0	0	0	0	4
CG42260	0	0	2	0	0	0	0	1	0	0	1	0	0	4
CG42788	0	0	1	1	1	0	0	0	0	0	1	0	0	4
CG43066	0	0	1	0	1	0	1	0	0	0	1	0	0	4
CG43778	0	0	2	0	0	1	0	0	0	0	1	0	0	4
CG44314	0	0	1	0	0	1	2	0	0	0	0	0	0	4
CG4456	0	0	1	0	0	2	1	0	0	0	0	0	0	4
CG46319	0	0	1	1	0	0	2	0	0	0	0	0	0	4
CG5316	0	0	1	0	0	2	0	0	0	0	1	0	0	4
CG6006	0	0	1	1	0	1	0	0	0	0	1	0	0	4
CG7510	0	0	2	0	1	0	0	1	0	0	0	0	0	4
CG8195	0	0	2	0	0	1	1	0	0	0	0	0	0	4
CG8272	0	0	3	0	0	0	0	0	1	0	0	0	0	4
CG9698	0	0	3	0	0	0	0	0	0	0	1	0	0	4
CHES-1-like	0	0	2	0	0	0	0	0	0	0	2	0	0	4
CycY	0	0	2	0	0	1	0	0	0	0	1	0	0	4
Cyp6a18	0	0	3	0	0	0	0	1	0	0	0	0	0	4
Dlg5	0	0	2	0	1	0	1	0	0	0	0	0	0	4
Dyrk3	0	0	1	0	0	2	1	0	0	0	0	0	0	4
E(spl)m5-HLH	0	0	3	0	1	0	0	0	0	0	0	0	0	4
E(spl)malpha-BFM	0	0	2	0	2	0	0	0	0	0	0	0	0	4
east	0	0	2	0	0	0	0	0	0	0	2	0	0	4
Eip74EF	0	0	1	0	0	1	1	1	0	0	0	0	0	4
Frq1	0	0	2	0	0	0	0	0	0	0	2	0	0	4
Fur1	0	0	1	0	0	1	0	1	0	0	1	0	0	4
fz	0	0	1	0	0	1	1	0	0	0	1	0	0	4
Herp	0	0	2	0	0	0	0	0	0	1	1	0	0	4
Hr38	0	0	2	0	1	0	0	0	1	0	0	0	0	4
inv	0	0	2	0	0	1	0	0	1	0	0	0	0	4
Ire1	0	0	1	0	1	1	0	1	0	0	0	0	0	4
Kif3C	0	0	1	0	0	1	2	0	0	0	0	0	0	4
lmgA	0	0	2	0	0	1	0	0	0	0	1	0	0	4
lov	0	0	1	0	0	0	0	1	0	0	1	0	1	4
Mbs	0	0	1	0	0	0	1	0	0	0	2	0	0	4
Mes2	0	0	4	0	0	0	0	0	0	0	0	0	0	4
Myc	0	0	1	0	1	0	0	0	0	0	2	0	0	4
nAChRalpha5	0	0	2	0	0	1	0	1	0	0	0	0	0	4
nahoda	0	0	2	0	0	0	0	0	0	0	2	0	0	4
nonA	0	0	2	0	0	2	0	0	0	0	0	0	0	4
onecut	0	0	1	0	0	0	0	1	2	0	0	0	0	4
PIG-F	0	0	3	0	0	0	0	0	1	0	0	0	0	4
Pkc53E	0	0	2	0	0	0	0	0	0	0	2	0	0	4
PsGEF	0	0	1	0	0	0	3	0	0	0	0	0	0	4
Reck	0	0	2	1	1	0	0	0	0	0	0	0	0	4
Rgk3	0	0	1	0	0	0	0	1	0	0	2	0	0	4
Saf-B	0	0	1	0	0	1	0	0	1	0	1	0	0	4
SIFaR	0	0	1	1	1	0	0	1	0	0	0	0	0	4
Slob	0	0	1	0	1	0	1	0	0	1	0	0	0	4
stx	0	0	2	0	0	0	0	2	0	0	0	0	0	4
Trf2	0	0	1	0	0	0	0	0	0	0	3	0	0	4
Ubqn	0	0	2	1	0	0	0	0	0	0	1	0	0	4
Vav	0	0	3	0	0	1	0	0	0	0	0	0	0	4
zld	0	0	1	1	0	0	1	0	0	0	1	0	0	4
futsch	0	0	0	1	0	0	0	0	0	0	3	0	0	4
Galphao	0	0	0	1	0	0	0	0	0	0	3	0	0	4
Rbp	0	0	0	1	0	0	1	0	0	0	1	0	1	4
Rbp9	0	0	0	2	0	0	0	0	1	0	0	0	1	4
step	0	0	0	1	2	0	0	1	0	0	0	0	0	4
bun	0	0	0	0	2	2	0	0	0	0	0	0	0	4
CG11505	0	0	0	0	1	2	0	0	0	0	1	0	0	4
CG34113	0	0	0	0	1	1	1	0	0	0	0	1	0	4
CG4238	0	0	0	0	1	0	1	0	0	0	2	0	0	4
CG45087	0	0	0	0	2	1	0	0	0	0	0	1	0	4
CG6805	0	0	0	0	1	2	1	0	0	0	0	0	0	4
comm2	0	0	0	0	2	0	0	1	0	0	1	0	0	4
cpx	0	0	0	0	1	1	0	0	0	1	1	0	0	4
disp	0	0	0	0	1	2	0	0	0	0	1	0	0	4
Eip63E	0	0	0	0	1	0	0	1	0	0	2	0	0	4
hep	0	0	0	0	1	0	0	1	1	0	1	0	0	4
ITP	0	0	0	0	1	1	0	0	1	0	1	0	0	4
pan	0	0	0	0	1	1	0	1	0	0	0	0	1	4
REPTOR	0	0	0	0	2	1	0	0	0	0	1	0	0	4
slpr	0	0	0	0	1	0	1	1	0	0	1	0	0	4
jing	0	0	0	0	0	1	0	0	0	0	1	2	0	4
CG7990	0	0	0	0	0	1	0	2	0	0	0	0	1	4
CG13380	0	0	0	0	0	3	1	0	0	0	0	0	0	4
CG32647	0	0	0	0	0	1	0	0	0	0	2	0	1	4
Eip78C	0	0	0	0	0	1	0	0	0	0	2	0	1	4
haf	0	0	0	0	0	1	0	1	1	0	1	0	0	4
DNApol-eta	0	0	0	0	0	4	0	0	0	0	0	0	0	4
jp	0	0	0	0	0	1	1	1	0	0	1	0	0	4
CG16791	0	0	0	0	0	1	1	1	1	0	0	0	0	4
Kr	0	0	0	0	0	0	1	2	0	0	1	0	0	4
Pde6	0	0	0	0	0	0	0	1	1	0	2	0	0	4
pod1	0	0	0	0	0	0	0	1	1	0	2	0	0	4
Pp2B-14D	0	0	0	0	0	0	0	1	0	0	3	0	0	4
beat-VI	0	0	0	0	0	0	0	0	0	0	4	0	0	4
CG34351	0	0	0	0	0	0	0	0	0	0	4	0	0	4
Rgk2	0	0	0	0	0	0	0	0	0	0	4	0	0	4
AP-1sigma	1	0	1	0	0	0	0	1	0	0	0	0	0	3	335
Atx2	1	0	1	0	0	0	0	0	0	0	1	0	0	3
bif	1	0	1	0	0	0	0	0	0	0	1	0	0	3
CASK	1	1	0	0	0	0	0	0	0	0	1	0	0	3
CG11436	1	0	1	0	0	1	0	0	0	0	0	0	0	3
CG11617	1	0	0	0	0	0	0	1	1	0	0	0	0	3
CG13116	1	1	0	1	0	0	0	0	0	0	0	0	0	3
CG14441	2	0	0	0	0	0	0	1	0	0	0	0	0	3
CG15221	2	0	1	0	0	0	0	0	0	0	0	0	0	3
CG1888	1	0	0	0	0	0	1	0	0	0	1	0	0	3
CG31342	1	0	0	0	1	0	0	1	0	0	0	0	0	3
CG32264	1	0	0	0	0	1	0	0	0	0	1	0	0	3
CG32369	1	0	0	0	0	0	0	1	0	0	1	0	0	3
CG42245	1	0	0	0	0	1	0	0	0	0	0	1	0	3
CG4928	1	1	0	0	0	1	0	0	0	0	0	0	0	3
CG7536	2	1	0	0	0	0	0	0	0	0	0	0	0	3
CG7888	1	1	0	0	1	0	0	0	0	0	0	0	0	3
CG8944	2	0	0	0	0	1	0	0	0	0	0	0	0	3
CG9821	1	0	1	0	1	0	0	0	0	0	0	0	0	3
Con	1	0	0	1	0	0	0	1	0	0	0	0	0	3
Ebp	1	1	1	0	0	0	0	0	0	0	0	0	0	3
frma	1	0	1	0	0	1	0	0	0	0	0	0	0	3
GalNAc-T1	1	0	0	0	0	0	0	0	0	0	2	0	0	3
GalNAc-T2	1	0	0	0	0	0	0	1	0	0	0	1	0	3
moody	1	1	0	0	0	1	0	0	0	0	0	0	0	3
Nrx-IV	1	0	0	0	0	0	1	0	0	0	1	0	0	3
par-6	2	0	0	0	0	1	0	0	0	0	0	0	0	3
Rab9	1	0	2	0	0	0	0	0	0	0	0	0	0	3
Reps	1	1	0	0	0	0	0	1	0	0	0	0	0	3
RhoGAP71E	1	0	1	0	0	1	0	0	0	0	0	0	0	3
Scr	1	1	0	0	0	0	0	1	0	0	0	0	0	3
sens-2	1	0	0	0	0	0	0	1	0	0	1	0	0	3
sli	1	0	2	0	0	0	0	0	0	0	0	0	0	3
spas	1	0	0	0	0	2	0	0	0	0	0	0	0	3
Tsp96F	1	0	0	1	0	0	0	0	0	0	1	0	0	3
upd3	1	0	1	0	1	0	0	0	0	0	0	0	0	3
Vha44	1	1	0	0	0	0	0	1	0	0	0	0	0	3
Vha55	1	1	0	0	0	0	0	1	0	0	0	0	0	3
VhaSFD	1	0	0	0	0	2	0	0	0	0	0	0	0	3
alpha-Man-IIb	0	1	1	0	0	0	0	1	0	0	0	0	0	3
ap	0	1	1	0	0	1	0	0	0	0	0	0	0	3
aPKC	0	2	0	0	0	0	0	0	0	0	1	0	0	3
brk	0	1	1	0	1	0	0	0	0	0	0	0	0	3
brp	0	1	1	1	0	0	0	0	0	0	0	0	0	3
C15	0	1	1	0	1	0	0	0	0	0	0	0	0	3
CG10979	0	1	1	0	0	0	0	0	0	0	1	0	0	3
CG12290	0	1	2	0	0	0	0	0	0	0	0	0	0	3
CG13117	0	1	0	0	0	0	0	2	0	0	0	0	0	3
CG32809	0	1	0	0	0	0	1	0	0	0	1	0	0	3
CG3548	0	2	1	0	0	0	0	0	0	0	0	0	0	3
CG42322	0	2	0	0	1	0	0	0	0	0	0	0	0	3
CG42327	0	1	1	0	1	0	0	0	0	0	0	0	0	3
CG42404	0	1	0	1	0	1	0	0	0	0	0	0	0	3
CG42594	0	1	1	0	0	0	0	0	0	0	0	0	1	3
CG45075	0	2	0	0	0	0	0	0	0	0	1	0	0	3
CG45092	0	1	0	0	0	0	0	1	0	0	0	0	1	3
CG4629	0	1	1	0	0	0	0	0	0	0	1	0	0	3
CG46315	0	1	0	1	0	0	1	0	0	0	0	0	0	3
CG5521	0	1	1	0	0	0	0	0	0	0	1	0	0	3
CG8289	0	1	1	0	0	1	0	0	0	0	0	0	0	3
Dok	0	1	0	0	1	0	0	0	0	0	1	0	0	3
Dsp1	0	1	1	0	0	0	0	0	0	0	1	0	0	3
dx	0	1	0	0	0	1	0	1	0	0	0	0	0	3
en	0	1	0	0	1	0	0	1	0	0	0	0	0	3
EndoB	0	1	0	0	0	0	0	1	0	0	1	0	0	3
FBXO11	0	1	0	0	0	0	0	1	0	0	1	0	0	3
fj	0	2	0	0	1	0	0	0	0	0	0	0	0	3
fru	0	1	0	0	0	1	0	0	0	0	1	0	0	3
Grip84	0	1	0	0	0	1	0	0	0	0	1	0	0	3
hb	0	1	0	0	0	1	0	0	0	0	1	0	0	3
hwt	0	1	0	0	0	0	0	2	0	0	0	0	0	3
jef	0	1	0	0	0	1	0	1	0	0	0	0	0	3
Lap1	0	1	0	0	0	0	0	1	1	0	0	0	0	3
Naam	0	1	0	0	0	2	0	0	0	0	0	0	0	3
Nlg1	0	2	0	0	0	0	0	0	0	0	0	1	0	3
Pcl	0	1	0	0	0	0	0	1	0	0	1	0	0	3
pico	0	1	0	0	0	0	0	0	0	0	2	0	0	3
Pkcdelta	0	1	1	0	0	0	0	0	1	0	0	0	0	3
Plc21C	0	1	0	0	0	0	0	0	0	0	2	0	0	3
prominin-like	0	1	1	0	0	0	0	0	0	0	1	0	0	3
Pvf1	0	2	0	0	1	0	0	0	0	0	0	0	0	3
Pvf3	0	1	0	0	0	1	0	0	1	0	0	0	0	3
qvr	0	1	0	0	0	1	0	0	0	0	0	0	1	3
sdk	0	1	0	0	1	1	0	0	0	0	0	0	0	3
sgl	0	1	1	0	0	0	0	1	0	0	0	0	0	3
Src64B	0	1	0	1	0	0	0	0	0	0	1	0	0	3
Tes	0	2	0	0	0	0	0	0	0	0	1	0	0	3
Tie	0	1	0	0	0	1	0	0	1	0	0	0	0	3
Tnpo	0	2	0	0	1	0	0	0	0	0	0	0	0	3
Upf2	0	1	1	0	0	0	0	0	0	0	1	0	0	3
wake	0	1	0	0	0	1	1	0	0	0	0	0	0	3
wun	0	1	1	0	0	1	0	0	0	0	0	0	0	3
AcCoAS	0	0	1	0	1	1	0	0	0	0	0	0	0	3
alpha-Est9	0	0	3	0	0	0	0	0	0	0	0	0	0	3
Art7	0	0	1	0	0	0	2	0	0	0	0	0	0	3
bchs	0	0	1	1	0	0	0	1	0	0	0	0	0	3
beat-IV	0	0	1	0	0	1	1	0	0	0	0	0	0	3
bma	0	0	1	0	0	0	0	0	0	0	2	0	0	3
Brd	0	0	3	0	0	0	0	0	0	0	0	0	0	3
Cals	0	0	2	0	0	0	1	0	0	0	0	0	0	3
CdGAPr	0	0	1	1	0	0	1	0	0	0	0	0	0	3
cert	0	0	1	0	0	0	0	0	0	0	2	0	0	3
CG10035	0	0	1	0	0	1	1	0	0	0	0	0	0	3
CG10077	0	0	1	0	0	0	0	0	0	0	2	0	0	3
CG10195	0	0	1	0	0	0	0	0	0	0	2	0	0	3
CG10588	0	0	2	0	0	1	0	0	0	0	0	0	0	3
CG10734	0	0	1	1	0	0	0	0	0	1	0	0	0	3
CG12084	0	0	2	0	0	1	0	0	0	0	0	0	0	3
CG12344	0	0	1	0	0	0	0	1	0	0	0	0	1	3
CG13016	0	0	1	0	0	2	0	0	0	0	0	0	0	3
CG13287	0	0	1	0	1	0	0	1	0	0	0	0	0	3
CG13827	0	0	1	0	0	2	0	0	0	0	0	0	0	3
CG14231	0	0	1	0	0	2	0	0	0	0	0	0	0	3
CG14395	0	0	1	0	0	0	0	2	0	0	0	0	0	3
CG14431	0	0	1	0	0	1	1	0	0	0	0	0	0	3
CG14882	0	0	1	0	0	0	0	1	0	0	1	0	0	3
CG17715	0	0	1	0	0	2	0	0	0	0	0	0	0	3
CG17716	0	0	1	0	0	0	0	0	0	0	2	0	0	3
CG2023	0	0	1	0	0	1	1	0	0	0	0	0	0	3
CG2225	0	0	1	0	0	0	0	1	1	0	0	0	0	3
CG2617	0	0	1	0	0	2	0	0	0	0	0	0	0	3
CG2926	0	0	2	0	0	0	1	0	0	0	0	0	0	3
CG30015	0	0	1	1	0	0	0	0	0	0	1	0	0	3
CG30428	0	0	1	0	0	2	0	0	0	0	0	0	0	3
CG31098	0	0	3	0	0	0	0	0	0	0	0	0	0	3
CG31108	0	0	2	1	0	0	0	0	0	0	0	0	0	3
CG31468	0	0	1	0	0	1	1	0	0	0	0	0	0	3
CG31523	0	0	2	0	0	0	0	1	0	0	0	0	0	3
CG31869	0	0	1	0	0	0	1	1	0	0	0	0	0	3
CG32006	0	0	1	0	0	1	1	0	0	0	0	0	0	3
CG32195	0	0	1	0	0	0	0	1	0	0	1	0	0	3
CG32814	0	0	1	0	0	2	0	0	0	0	0	0	0	3
CG33090	0	0	2	1	0	0	0	0	0	0	0	0	0	3
CG34120	0	0	2	0	1	0	0	0	0	0	0	0	0	3
CG34376	0	0	1	1	0	0	0	1	0	0	0	0	0	3
CG3631	0	0	1	0	0	2	0	0	0	0	0	0	0	3
CG4080	0	0	1	0	1	0	1	0	0	0	0	0	0	3
CG42389	0	0	1	0	0	0	1	0	0	0	1	0	0	3
CG42456	0	0	1	0	0	0	2	0	0	0	0	0	0	3
CG42511	0	0	1	0	0	0	1	1	0	0	0	0	0	3
CG4393	0	0	1	1	0	0	0	0	0	0	1	0	0	3
CG45002	0	0	2	0	1	0	0	0	0	0	0	0	0	3
CG45101	0	0	1	0	0	1	0	0	0	0	1	0	0	3
CG4552	0	0	1	0	0	1	0	1	0	0	0	0	0	3
CG4553	0	0	2	0	0	0	1	0	0	0	0	0	0	3
CG46311	0	0	1	1	0	0	0	0	0	0	1	0	0	3
CG5890	0	0	1	0	0	0	0	1	1	0	0	0	0	3
CG6329	0	0	3	0	0	0	0	0	0	0	0	0	0	3
CG7324	0	0	1	0	0	1	0	1	0	0	0	0	0	3
CG7781	0	0	1	0	0	1	0	1	0	0	0	0	0	3
CG8034	0	0	1	0	1	1	0	0	0	0	0	0	0	3
CG8079	0	0	2	0	0	0	0	1	0	0	0	0	0	3
CG9095	0	0	1	0	0	1	0	1	0	0	0	0	0	3
CG9839	0	0	1	0	0	1	1	0	0	0	0	0	0	3
cic	0	0	2	0	0	0	0	1	0	0	0	0	0	3
ckn	0	0	1	0	0	1	0	0	0	0	1	0	0	3
crol	0	0	1	0	0	0	0	2	0	0	0	0	0	3
CycK	0	0	2	0	0	1	0	0	0	0	0	0	0	3
Cyp6a13	0	0	3	0	0	0	0	0	0	0	0	0	0	3
Dscam1	0	0	1	0	0	0	0	0	0	0	2	0	0	3
E(bx)	0	0	1	0	1	0	0	0	0	0	1	0	0	3
E(spl)m4-BFM	0	0	2	0	1	0	0	0	0	0	0	0	0	3
E(spl)mdelta-HLH	0	0	1	0	1	1	0	0	0	0	0	0	0	3
Efa6	0	0	2	0	0	1	0	0	0	0	0	0	0	3
egr	0	0	2	0	0	1	0	0	0	0	0	0	0	3
Gfrl	0	0	1	0	0	2	0	0	0	0	0	0	0	3
heix	0	0	2	0	0	0	0	0	0	0	1	0	0	3
hid	0	0	1	0	0	0	0	0	0	0	2	0	0	3
Hk	0	0	1	0	1	0	0	0	0	0	1	0	0	3
Hrb27C	0	0	1	0	0	1	0	0	0	0	1	0	0	3
imd	0	0	1	0	1	0	0	1	0	0	0	0	0	3
inc	0	0	3	0	0	0	0	0	0	0	0	0	0	3
INPP5E	0	0	2	0	0	0	0	0	1	0	0	0	0	3
jus	0	0	1	0	0	0	0	0	0	0	2	0	0	3
kek6	0	0	0	0	0	0	0	0	0	0	2	0	1	3
kuz	0	0	2	0	0	0	0	0	0	0	1	0	0	3
Leash	0	0	2	1	0	0	0	0	0	0	0	0	0	3
lmgB	0	0	1	0	0	1	0	0	0	0	1	0	0	3
mAChR-A	0	0	1	0	0	0	0	1	0	0	1	0	0	3
Maf1	0	0	1	0	0	2	0	0	0	0	0	0	0	3
Map205	0	0	2	0	0	1	0	0	0	0	0	0	0	3
MCU	0	0	1	1	0	0	0	0	0	0	1	0	0	3
Mef2	0	0	1	0	0	0	0	2	0	0	0	0	0	3
Met	0	0	2	0	0	1	0	0	0	0	0	0	0	3
MetRS-m	0	0	1	0	0	0	0	0	0	0	2	0	0	3
mGluR	0	0	1	0	0	1	1	0	0	0	0	0	0	3
Mgstl	0	0	1	0	0	2	0	0	0	0	0	0	0	3
Mkk4	0	0	1	0	0	0	1	0	0	0	1	0	0	3
Mlp84B	0	0	1	0	0	2	0	0	0	0	0	0	0	3
mst	0	0	1	0	1	1	0	0	0	0	0	0	0	3
mthl1	0	0	1	0	0	1	0	0	0	0	1	0	0	3
mthl14	0	0	1	0	0	1	1	0	0	0	0	0	0	3
MtnD	0	0	1	0	0	1	0	0	0	0	1	0	0	3
nab	0	0	1	0	1	0	0	1	0	0	0	0	0	3
nAChRalpha7	0	0	1	0	0	0	0	0	0	0	2	0	0	3
Nlg2	0	0	2	0	0	0	0	0	0	0	1	0	0	3
Nmdar2	0	0	1	0	0	0	0	1	0	0	1	0	0	3
Nop60B	0	0	1	0	0	0	1	1	0	0	0	0	0	3
Nrk	0	0	1	0	0	0	0	0	1	0	1	0	0	3
ovo	0	0	1	0	0	1	0	1	0	0	0	0	0	3
pain	0	0	1	0	0	1	0	0	0	0	1	0	0	3
PlexA	0	0	3	0	0	0	0	0	0	0	0	0	0	3
Plod	0	0	2	1	0	0	0	0	0	0	0	0	0	3
Psa	0	0	1	2	0	0	0	0	0	0	0	0	0	3
Rab3-GEF	0	0	2	0	0	1	0	0	0	0	0	0	0	3
Rbp1	0	0	2	0	0	1	0	0	0	0	0	0	0	3
Rfx	0	0	1	0	0	0	1	0	1	0	0	0	0	3
rib	0	0	1	0	0	0	0	1	0	0	1	0	0	3
RluA-1	0	0	1	0	0	0	0	1	0	0	0	1	0	3
Rnb	0	0	1	0	0	0	2	0	0	0	0	0	0	3
robo3	0	0	2	0	0	0	0	0	0	0	1	0	0	3
RSG7	0	0	1	0	1	0	0	0	0	0	1	0	0	3
Rtnl1	0	0	1	0	0	0	0	0	0	0	2	0	0	3
SCAR	0	0	1	1	0	0	0	0	0	0	1	0	0	3
Sema1b	0	0	1	0	1	0	1	0	0	0	0	0	0	3
Sema2b	0	0	2	0	1	0	0	0	0	0	0	0	0	3
Smurf	0	0	1	0	0	1	0	0	0	0	1	0	0	3
Socs44A	0	0	2	1	0	0	0	0	0	0	0	0	0	3
Spn	0	0	1	0	0	0	0	1	0	0	0	1	0	3
Syn	0	0	1	0	0	0	2	0	0	0	0	0	0	3
Syt14	0	0	2	0	1	0	0	0	0	0	0	0	0	3
tnc	0	0	1	0	0	0	0	1	1	0	0	0	0	3
Tob	0	0	2	0	1	0	0	0	0	0	0	0	0	3
Tsp26A	0	0	1	0	1	0	0	0	0	0	1	0	0	3
TyrR	0	0	2	0	1	0	0	0	0	0	0	0	0	3
unc-5	0	0	1	0	0	0	1	0	0	0	1	0	0	3
vir-1	0	0	2	0	0	1	0	0	0	0	0	0	0	3
wal	0	0	3	0	0	0	0	0	0	0	0	0	0	3
Bx	0	0	0	1	0	0	0	0	0	0	2	0	0	3
CG11247	0	0	0	1	0	1	0	1	0	0	0	0	0	3
CG11448	0	0	0	1	0	0	1	0	0	0	1	0	0	3
CG12605	0	0	0	1	0	1	0	1	0	0	0	0	0	3
CG13398	0	0	0	1	0	0	0	1	1	0	0	0	0	3
CG16711	0	0	0	1	0	0	0	1	0	0	1	0	0	3
CG34342	0	0	0	1	0	0	0	1	0	0	0	0	1	3
CG42492	0	0	0	1	1	0	0	0	0	0	1	0	0	3
CG7378	0	0	0	1	0	1	0	0	0	0	1	0	0	3
fred	0	0	0	1	0	0	1	0	0	0	1	0	0	3
JIL-1	0	0	0	2	0	0	0	0	0	0	1	0	0	3
Liprin-gamma	0	0	0	2	0	0	0	0	0	0	1	0	0	3
Mgat2	0	0	0	1	0	0	0	0	2	0	0	0	0	3
mib2	0	0	0	1	0	1	1	0	0	0	0	0	0	3
neur	0	0	0	1	0	0	0	0	1	0	0	0	1	3
Ntf-2	0	0	0	1	0	2	0	0	0	0	0	0	0	3
opm	0	0	0	1	1	1	0	0	0	0	0	0	0	3
osp	0	0	0	1	0	2	0	0	0	0	0	0	0	3
Pde9	0	0	0	1	0	0	0	0	0	0	2	0	0	3
peb	0	0	0	2	0	0	0	0	0	0	1	0	0	3
RunxB	0	0	0	1	0	1	1	0	0	0	0	0	0	3
srp	0	0	0	2	0	0	0	1	0	0	0	0	0	3
ss	0	0	0	1	1	0	0	0	1	0	0	0	0	3
CG10570	0	0	0	0	1	0	0	1	0	0	0	0	1	3
CG12769	0	0	0	0	1	0	0	0	0	0	2	0	0	3
CG12773	0	0	0	0	1	1	0	0	0	0	1	0	0	3
CG13055	0	0	0	0	1	0	0	0	0	0	2	0	0	3
CG45263	0	0	0	0	2	0	0	1	0	0	0	0	0	3
CG9759	0	0	0	0	1	0	2	0	0	0	0	0	0	3
CG9760	0	0	0	0	1	0	0	0	0	0	2	0	0	3
fend	0	0	0	0	1	0	0	0	0	0	2	0	0	3
nej	0	0	0	0	1	0	1	0	0	0	1	0	0	3
Nhe2	0	0	0	0	1	2	0	0	0	0	0	0	0	3
Pink1	0	0	0	0	1	0	0	0	0	0	2	0	0	3
Ppa	0	0	0	0	1	1	0	1	0	0	0	0	0	3
Ptp10D	0	0	0	0	1	0	0	2	0	0	0	0	0	3
RpS26	0	0	0	0	1	2	0	0	0	0	0	0	0	3
scyl	0	0	0	0	2	0	0	1	0	0	0	0	0	3
Sin3A	0	0	0	0	1	0	1	0	0	0	1	0	0	3
smog	0	0	0	0	1	0	1	0	0	0	1	0	0	3
TM4SF	0	0	0	0	1	2	0	0	0	0	0	0	0	3
CG7650	0	0	0	0	0	1	1	0	0	0	1	0	0	3
Pvf2	0	0	0	0	0	2	0	0	1	0	0	0	0	3
CG14669	0	0	0	0	0	1	1	0	0	0	1	0	0	3
CG8475	0	0	0	0	0	1	0	1	0	0	1	0	0	3
alpha-Man-Ia	0	0	0	0	0	2	0	0	0	0	1	0	0	3
CG10384	0	0	0	0	0	1	0	1	0	0	1	0	0	3
CG8861	0	0	0	0	0	2	0	0	0	0	1	0	0	3
how	0	0	0	0	0	1	0	1	0	0	1	0	0	3
nes	0	0	0	0	0	1	0	0	1	0	1	0	0	3
CG32506	0	0	0	0	0	2	0	1	0	0	0	0	0	3
CG11030	0	0	0	0	0	2	0	1	0	0	0	0	0	3
oc	0	0	0	0	0	2	0	1	0	0	0	0	0	3
Atg4a	0	0	0	0	0	2	0	1	0	0	0	0	0	3
CG3077	0	0	0	0	0	1	0	2	0	0	0	0	0	3
Pbgs	0	0	0	0	0	1	1	0	0	0	1	0	0	3
Syp	0	0	0	0	0	2	0	0	0	0	1	0	0	3
simj	0	0	0	0	0	1	0	0	0	0	2	0	0	3
Gbeta13F	0	0	0	0	0	1	0	0	0	0	2	0	0	3
rst	0	0	0	0	0	1	0	0	0	1	1	0	0	3
esn	0	0	0	0	0	1	0	1	0	0	1	0	0	3
Neto	0	0	0	0	0	2	0	1	0	0	0	0	0	3
Gyc76C	0	0	0	0	0	1	0	0	1	0	1	0	0	3
CG42637	0	0	0	0	0	1	0	0	1	0	1	0	0	3
Notum	0	0	0	0	0	1	0	0	0	1	1	0	0	3
CG31109	0	0	0	0	0	2	1	0	0	0	0	0	0	3
RunxA	0	0	0	0	0	1	0	1	1	0	0	0	0	3
CG2278	0	0	0	0	0	1	1	1	0	0	0	0	0	3
Mp	0	0	0	0	0	1	0	0	1	0	1	0	0	3
wech	0	0	0	0	0	1	0	0	0	0	2	0	0	3
CG11155	0	0	0	0	0	1	2	0	0	0	0	0	0	3
MTA1-like	0	0	0	0	0	1	1	0	0	0	1	0	0	3
CG1172	0	0	0	0	0	1	0	0	1	0	1	0	0	3
dpr21	0	0	0	0	0	1	2	0	0	0	0	0	0	3
CG11034	0	0	0	0	0	0	1	0	1	0	0	1	0	3
CG13995	0	0	0	0	0	0	1	1	0	0	1	0	0	3
dos	0	0	0	0	0	0	1	1	0	0	1	0	0	3
CG11406	0	0	0	0	0	0	1	0	0	0	2	0	0	3
U26	0	0	0	0	0	0	3	0	0	0	0	0	0	3
CG34355	0	0	0	0	0	0	2	0	0	0	0	0	1	3
olf413	0	0	0	0	0	0	1	0	0	0	2	0	0	3
Ptp61F	0	0	0	0	0	0	1	0	0	0	2	0	0	3
CG44434	0	0	0	0	0	0	2	1	0	0	0	0	0	3
Golgin245	0	0	0	0	0	0	2	1	0	0	0	0	0	3
Axn	0	0	0	0	0	0	0	1	0	0	2	0	0	3
CG12024	0	0	0	0	0	0	0	2	1	0	0	0	0	3
CG31140	0	0	0	0	0	0	0	1	0	0	2	0	0	3
CG42324	0	0	0	0	0	0	0	1	0	0	2	0	0	3
Cpr50Ca	0	0	0	0	0	0	0	3	0	0	0	0	0	3
csw	0	0	0	0	0	0	0	1	0	0	2	0	0	3
Hnf4	0	0	0	0	0	0	0	2	0	0	1	0	0	3
Khc-73	0	0	0	0	0	0	0	3	0	0	0	0	0	3
Reph	0	0	0	0	0	0	0	1	0	0	2	0	0	3
rin	0	0	0	0	0	0	0	3	0	0	0	0	0	3
Sap30	0	0	0	0	0	0	0	1	0	0	1	0	1	3
spg	0	0	0	0	0	0	0	1	0	0	2	0	0	3
tey	0	0	0	0	0	0	0	1	0	0	2	0	0	3
ytr	0	0	0	0	0	0	0	2	0	0	1	0	0	3
CG2217	0	0	0	0	0	0	0	0	1	1	1	0	0	3
mbf1	0	0	0	0	0	0	0	0	1	0	1	0	1	3
NetB	0	0	0	0	0	0	0	0	1	0	2	0	0	3
CG42724	0	0	0	0	0	0	0	0	0	1	1	0	1	3
CanA-14F	0	0	0	0	0	0	0	0	0	0	3	0	0	3
CG15431	0	0	0	0	0	0	0	0	0	0	3	0	0	3
CG32137	0	0	0	0	0	0	0	0	0	0	3	0	0	3
fkh	0	0	0	0	0	0	0	0	0	0	3	0	0	3
sif	0	0	0	0	0	0	0	0	0	0	3	0	0	3
AP-1mu	1	0	0	0	0	0	0	0	0	0	1	0	0	2	853
aux	1	0	1	0	0	0	0	0	0	0	0	0	0	2
Awh	1	0	0	0	0	0	0	0	1	0	0	0	0	2
CG11426	1	0	0	0	0	0	1	0	0	0	0	0	0	2
CG13531	1	0	0	1	0	0	0	0	0	0	0	0	0	2
CG13631	1	0	0	0	0	0	0	1	0	0	0	0	0	2
CG14506	1	0	0	0	0	0	0	0	0	1	0	0	0	2
CG16995	1	0	0	1	0	0	0	0	0	0	0	0	0	2
CG17065	1	0	0	0	0	0	0	0	0	1	0	0	0	2
CG17271	1	0	0	0	0	0	0	1	0	0	0	0	0	2
CG17290	1	0	0	0	0	0	0	0	0	0	1	0	0	2
CG17598	1	0	0	0	0	1	0	0	0	0	0	0	0	2
CG1951	1	0	0	0	0	1	0	0	0	0	0	0	0	2
CG3402	1	0	0	0	1	0	0	0	0	0	0	0	0	2
CG3662	1	0	0	0	0	0	0	0	0	0	1	0	0	2
CG45099	1	0	0	0	0	0	0	0	0	0	0	1	0	2
CG4882	1	0	1	0	0	0	0	0	0	0	0	0	0	2
CG5021	1	0	0	1	0	0	0	0	0	0	0	0	0	2
CG5854	1	1	0	0	0	0	0	0	0	0	0	0	0	2
CG7785	1	0	0	0	0	0	0	0	1	0	0	0	0	2
CG8188	1	0	0	1	0	0	0	0	0	0	0	0	0	2
CG8814	1	0	0	0	0	0	0	1	0	0	0	0	0	2
CG8841	1	0	1	0	0	0	0	0	0	0	0	0	0	2
CG9132	1	0	0	0	0	0	0	0	0	0	1	0	0	2
CG9384	1	0	0	0	1	0	0	0	0	0	0	0	0	2
CG9663	1	0	0	1	0	0	0	0	0	0	0	0	0	2
Chd64	1	0	0	0	0	0	0	0	0	0	1	0	0	2
ck	1	0	0	0	0	0	0	1	0	0	0	0	0	2
ClC-a	1	1	0	0	0	0	0	0	0	0	0	0	0	2
Dic1	1	0	1	0	0	0	0	0	0	0	0	0	0	2
form3	1	0	1	0	0	0	0	0	0	0	0	0	0	2
fwe	1	0	0	0	0	0	0	1	0	0	0	0	0	2
Hmu	1	0	0	0	0	0	1	0	0	0	0	0	0	2
jigr1	1	0	0	0	0	0	0	0	0	0	1	0	0	2
LRR	1	0	0	0	0	0	0	1	0	0	0	0	0	2
mrt	1	1	0	0	0	0	0	0	0	0	0	0	0	2
Msr-110	1	0	0	0	1	0	0	0	0	0	0	0	0	2
nbs	1	0	0	0	0	1	0	0	0	0	0	0	0	2
nmo	1	0	0	0	0	0	0	1	0	0	0	0	0	2
Nsf2	1	0	1	0	0	0	0	0	0	0	0	0	0	2
p24-2	1	0	1	0	0	0	0	0	0	0	0	0	0	2
pasha	1	0	0	0	0	0	1	0	0	0	0	0	0	2
Pdk	1	0	1	0	0	0	0	0	0	0	0	0	0	2
pdm3	1	0	0	0	1	0	0	0	0	0	0	0	0	2
Pi3K68D	1	1	0	0	0	0	0	0	0	0	0	0	0	2
PK2-R2	1	0	0	0	1	0	0	0	0	0	0	0	0	2
pre-mod(mdg4)-T	1	0	0	0	0	1	0	0	0	0	0	0	0	2
Rab6	1	0	0	0	0	0	0	0	0	0	1	0	0	2
rdgA	1	0	0	0	1	0	0	0	0	0	0	0	0	2
RhoGAP68F	1	0	0	1	0	0	0	0	0	0	0	0	0	2
scny	1	0	0	0	1	0	0	0	0	0	0	0	0	2
Sf3b3	1	0	0	0	0	0	1	0	0	0	0	0	0	2
Slh	1	0	1	0	0	0	0	0	0	0	0	0	0	2
SLO2	1	0	0	0	0	0	0	0	0	0	0	0	1	2
sna	1	0	0	0	0	0	0	0	0	0	0	0	1	2
Spn27A	1	0	1	0	0	0	0	0	0	0	0	0	0	2
T48	1	0	0	0	0	0	0	0	1	0	0	0	0	2
tws	1	0	1	0	0	0	0	0	0	0	0	0	0	2
Ugt	1	0	1	0	0	0	0	0	0	0	0	0	0	2
Vha26	1	1	0	0	0	0	0	0	0	0	0	0	0	2
Vha68-2	1	1	0	0	0	0	0	0	0	0	0	0	0	2
VhaAC39-1	1	1	0	0	0	0	0	0	0	0	0	0	0	2
Vps53	1	0	1	0	0	0	0	0	0	0	0	0	0	2
wkd	1	0	0	0	0	0	0	1	0	0	0	0	0	2
Wnt2	1	1	0	0	0	0	0	0	0	0	0	0	0	2
ZnT86D	1	0	0	0	0	0	0	0	0	0	1	0	0	2
Abp1	0	1	0	0	0	1	0	0	0	0	0	0	0	2
Ack-like	0	1	0	0	0	0	0	0	0	0	1	0	0	2
AP-2alpha	0	1	0	0	0	0	0	1	0	0	0	0	0	2
Arp2	0	1	0	0	0	0	0	1	0	0	0	0	0	2
bab2	0	1	1	0	0	0	0	0	0	0	0	0	0	2
Bsg25D	0	1	0	0	0	0	0	0	0	0	1	0	0	2
Ccp84Ac	0	1	0	0	0	1	0	0	0	0	0	0	0	2
Cda5	0	1	0	0	1	0	0	0	0	0	0	0	0	2
Ced-12	0	1	0	0	0	0	0	1	0	0	0	0	0	2
CG10413	0	1	1	0	0	0	0	0	0	0	0	0	0	2
CG10947	0	1	0	0	0	0	0	0	0	0	0	0	1	2
CG1146	0	1	0	0	0	0	0	0	0	0	1	0	0	2
CG12299	0	1	0	0	0	1	0	0	0	0	0	0	0	2
CG12950	0	1	0	0	1	0	0	0	0	0	0	0	0	2
CG13024	0	1	0	0	1	0	0	0	0	0	0	0	0	2
CG14372	0	1	1	0	0	0	0	0	0	0	0	0	0	2
CG14411	0	1	0	0	0	0	0	0	0	0	1	0	0	2
CG14478	0	1	1	0	0	0	0	0	0	0	0	0	0	2
CG14516	0	1	0	1	0	0	0	0	0	0	0	0	0	2
CG14657	0	1	0	0	1	0	0	0	0	0	0	0	0	2
CG15044	0	1	0	0	1	0	0	0	0	0	0	0	0	2
CG1513	0	1	0	0	0	0	0	0	0	0	1	0	0	2
CG15673	0	1	0	0	1	0	0	0	0	0	0	0	0	2
CG15760	0	1	1	0	0	0	0	0	0	0	0	0	0	2
CG17108	0	1	0	0	0	0	1	0	0	0	0	0	0	2
CG2519	0	1	0	0	0	0	0	0	1	0	0	0	0	2
CG31122	0	1	0	0	0	0	0	1	0	0	0	0	0	2
CG31183	0	1	0	0	1	0	0	0	0	0	0	0	0	2
CG31213	0	1	1	0	0	0	0	0	0	0	0	0	0	2
CG31224	0	1	0	0	0	0	0	1	0	0	0	0	0	2
CG31635	0	1	0	0	1	0	0	0	0	0	0	0	0	2
CG32241	0	1	0	0	0	0	1	0	0	0	0	0	0	2
CG33144	0	1	0	0	1	0	0	0	0	0	0	0	0	2
CG3409	0	1	0	0	0	0	0	1	0	0	0	0	0	2
CG3558	0	1	0	0	0	0	0	1	0	0	0	0	0	2
CG3598	0	1	0	0	1	0	0	0	0	0	0	0	0	2
CG4049	0	1	1	0	0	0	0	0	0	0	0	0	0	2
CG42458	0	1	0	0	0	0	0	1	0	0	0	0	0	2
CG42699	0	1	0	0	0	1	0	0	0	0	0	0	0	2
CG42726	0	1	0	0	0	0	1	0	0	0	0	0	0	2
CG43102	0	1	0	0	0	0	1	0	0	0	0	0	0	2
CG43367	0	1	0	1	0	0	0	0	0	0	0	0	0	2
CG4612	0	1	0	0	0	0	0	1	0	0	0	0	0	2
CG5273	0	1	1	0	0	0	0	0	0	0	0	0	0	2
CG5687	0	1	0	0	0	1	0	0	0	0	0	0	0	2
CG5953	0	1	0	1	0	0	0	0	0	0	0	0	0	2
CG6184	0	1	0	0	0	1	0	0	0	0	0	0	0	2
CG6227	0	1	0	0	0	1	0	0	0	0	0	0	0	2
CG6282	0	1	0	0	0	0	0	0	1	0	0	0	0	2
CG7149	0	1	0	0	1	0	0	0	0	0	0	0	0	2
CG7956	0	1	0	0	0	1	0	0	0	0	0	0	0	2
CG8321	0	1	0	0	0	0	0	1	0	0	0	0	0	2
CG8915	0	1	0	0	1	0	0	0	0	0	0	0	0	2
CG9826	0	1	0	0	1	0	0	0	0	0	0	0	0	2
CG9864	0	1	0	0	1	0	0	0	0	0	0	0	0	2
crb	0	1	0	0	0	0	0	0	0	0	1	0	0	2
Culd	0	1	0	0	0	0	1	0	0	0	0	0	0	2
CycG	0	1	0	0	0	0	0	1	0	0	0	0	0	2
d	0	1	0	0	0	1	0	0	0	0	0	0	0	2
Doc3	0	1	0	0	1	0	0	0	0	0	0	0	0	2
dpr10	0	1	0	0	0	0	0	0	0	0	1	0	0	2
dpr4	0	2	0	0	0	0	0	0	0	0	0	0	0	2
Dyrk2	0	2	0	0	0	0	0	0	0	0	0	0	0	2
e(y)3	0	1	0	0	0	0	1	0	0	0	0	0	0	2
ear	0	1	0	0	0	1	0	0	0	0	0	0	0	2
eIF4G2	0	1	0	1	0	0	0	0	0	0	0	0	0	2
ems	0	1	0	0	1	0	0	0	0	0	0	0	0	2
Fs	0	1	0	1	0	0	0	0	0	0	0	0	0	2
GATAd	0	1	0	0	1	0	0	0	0	0	0	0	0	2
Gclc	0	1	0	0	0	0	0	0	0	0	1	0	0	2
geko	0	1	0	0	0	0	0	0	1	0	0	0	0	2
Girdin	0	1	0	0	0	0	1	0	0	0	0	0	0	2
GlcT-1	0	1	0	0	0	0	0	0	1	0	0	0	0	2
Grip91	0	1	1	0	0	0	0	0	0	0	0	0	0	2
Gug	0	1	0	0	0	0	0	0	0	0	1	0	0	2
H15	0	1	0	0	0	0	0	1	0	0	0	0	0	2
Hers	0	1	1	0	0	0	0	0	0	0	0	0	0	2
Hph	0	1	0	0	0	0	0	0	0	0	1	0	0	2
Idh3b	0	1	0	0	0	1	0	0	0	0	0	0	0	2
isopeptidase-T-3	0	1	0	0	0	0	0	0	1	0	0	0	0	2
Itgbn	0	1	0	0	0	1	0	0	0	0	0	0	0	2
Kap3	0	1	0	0	0	0	0	1	0	0	0	0	0	2
lbl	0	1	1	0	0	0	0	0	0	0	0	0	0	2
Lgr1	0	1	0	0	1	0	0	0	0	0	0	0	0	2
Lkr	0	1	0	0	1	0	0	0	0	0	0	0	0	2
MED23	0	1	1	0	0	0	0	0	0	0	0	0	0	2
Men-b	0	1	0	0	0	1	0	0	0	0	0	0	0	2
Mip	0	1	0	0	0	1	0	0	0	0	0	0	0	2
MYPT-75D	0	1	0	0	0	0	0	0	0	0	1	0	0	2
Oaz	0	1	0	0	1	0	0	0	0	0	0	0	0	2
org-1	0	2	0	0	0	0	0	0	0	0	0	0	0	2
Osbp	0	1	0	0	0	0	1	0	0	0	0	0	0	2
p130CAS	0	1	0	0	1	0	0	0	0	0	0	0	0	2
pcx	0	1	0	0	0	0	0	0	0	0	1	0	0	2
Pgant35A	0	1	0	0	0	0	0	1	0	0	0	0	0	2
pirk	0	1	0	1	0	0	0	0	0	0	0	0	0	2
Rbcn-3B	0	1	0	0	0	0	0	0	0	0	1	0	0	2
Rcd2	0	1	0	1	0	0	0	0	0	0	0	0	0	2
red	0	1	1	0	0	0	0	0	0	0	0	0	0	2
rg	0	1	0	0	0	1	0	0	0	0	0	0	0	2
robo2	0	1	1	0	0	0	0	0	0	0	0	0	0	2
rudhira	0	1	0	0	0	0	0	0	0	0	0	0	1	2
sd	0	1	0	0	0	0	0	0	0	0	1	0	0	2
Sh	0	1	0	0	0	0	0	0	0	0	1	0	0	2
snz	0	1	0	0	0	1	0	0	0	0	0	0	0	2
Spec2	0	1	0	0	0	0	0	1	0	0	0	0	0	2
spel1	0	1	0	0	0	1	0	0	0	0	0	0	0	2
ssp3	0	1	0	0	0	0	1	0	0	0	0	0	0	2
stai	0	1	0	0	0	1	0	0	0	0	0	0	0	2
stas	0	1	0	0	0	1	0	0	0	0	0	0	0	2
Sugb	0	1	1	0	0	0	0	0	0	0	0	0	0	2
Synj	0	1	0	0	0	0	0	0	1	0	0	0	0	2
tara	0	2	0	0	0	0	0	0	0	0	0	0	0	2
Taz	0	1	0	0	0	1	0	0	0	0	0	0	0	2
Tdc2	0	1	0	0	0	0	0	1	0	0	0	0	0	2
Tet	0	1	0	0	0	0	0	0	0	0	1	0	0	2
tou	0	2	0	0	0	0	0	0	0	0	0	0	0	2
Tsp42Ei	0	1	1	0	0	0	0	0	0	0	0	0	0	2
Ucp4B	0	1	0	0	0	0	0	0	0	0	0	1	0	2
uif	0	1	0	0	0	0	0	0	0	0	1	0	0	2
unk	0	1	0	0	0	0	0	0	0	0	1	0	0	2
Vang	0	1	0	0	0	0	0	0	0	0	1	0	0	2
Vha100-2	0	1	0	0	0	0	0	0	0	0	0	0	1	2
VhaM8.9	0	1	0	0	0	1	0	0	0	0	0	0	0	2
wg	0	2	0	0	0	0	0	0	0	0	0	0	0	2
Wnt6	0	1	1	0	0	0	0	0	0	0	0	0	0	2
x16	0	1	0	0	0	0	0	0	1	0	0	0	0	2
Ykt6	0	1	0	0	0	0	0	0	0	0	1	0	0	2
5-HT2B	0	0	1	0	0	0	0	0	0	0	1	0	0	2
a6	0	0	1	0	0	0	1	0	0	0	0	0	0	2
AANATL2	0	0	1	1	0	0	0	0	0	0	0	0	0	2
alpha-Est10	0	0	1	0	0	0	0	0	0	0	1	0	0	2
Arp8	0	0	1	1	0	0	0	0	0	0	0	0	0	2
Art4	0	0	1	0	0	0	1	0	0	0	0	0	0	2
Asph	0	0	1	0	0	0	1	0	0	0	0	0	0	2
Atet	0	0	1	0	1	0	0	0	0	0	0	0	0	2
Atg10	0	0	1	0	0	1	0	0	0	0	0	0	0	2
B9d2	0	0	1	0	0	0	1	0	0	0	0	0	0	2
bap	0	0	1	0	1	0	0	0	0	0	0	0	0	2
baz	0	0	2	0	0	0	0	0	0	0	0	0	0	2
beat-Ia	0	0	1	0	0	0	0	0	0	0	1	0	0	2
beat-VII	0	0	1	0	0	0	1	0	0	0	0	0	0	2
Blos4	0	0	1	0	0	1	0	0	0	0	0	0	0	2
Camta	0	0	1	0	0	0	0	1	0	0	0	0	0	2
Cf2	0	0	1	0	0	0	0	0	0	0	1	0	0	2
CG10019	0	0	0	0	1	0	0	0	1	0	0	0	0	2
CG10189	0	0	1	0	0	0	1	0	0	0	0	0	0	2
CG10338	0	0	1	0	0	0	0	1	0	0	0	0	0	2
CG10512	0	0	1	1	0	0	0	0	0	0	0	0	0	2
CG11044	0	0	1	0	1	0	0	0	0	0	0	0	0	2
CG1136	0	0	1	0	0	0	0	1	0	0	0	0	0	2
CG11399	0	0	2	0	0	0	0	0	0	0	0	0	0	2
CG11403	0	0	2	0	0	0	0	0	0	0	0	0	0	2
CG11529	0	0	1	0	1	0	0	0	0	0	0	0	0	2
CG11537	0	0	1	0	0	0	1	0	0	0	0	0	0	2
CG11768	0	0	2	0	0	0	0	0	0	0	0	0	0	2
CG12016	0	0	1	0	0	0	1	0	0	0	0	0	0	2
CG12121	0	0	1	0	0	0	0	0	0	0	1	0	0	2
CG12129	0	0	2	0	0	0	0	0	0	0	0	0	0	2
CG12477	0	0	1	0	0	0	1	0	0	0	0	0	0	2
CG12483	0	0	1	0	0	1	0	0	0	0	0	0	0	2
CG12541	0	0	1	0	0	0	0	0	0	0	1	0	0	2
CG12581	0	0	1	0	0	1	0	0	0	0	0	0	0	2
CG12730	0	0	1	1	0	0	0	0	0	0	0	0	0	2
CG12831	0	0	2	0	0	0	0	0	0	0	0	0	0	2
CG13025	0	0	1	0	0	0	0	0	0	0	1	0	0	2
CG13344	0	0	1	0	0	0	0	0	1	0	0	0	0	2
CG13366	0	0	2	0	0	0	0	0	0	0	0	0	0	2
CG13510	0	0	1	0	0	1	0	0	0	0	0	0	0	2
CG13511	0	0	1	0	0	1	0	0	0	0	0	0	0	2
CG13606	0	0	1	0	0	0	0	1	0	0	0	0	0	2
CG13675	0	0	2	0	0	0	0	0	0	0	0	0	0	2
CG14142	0	0	1	0	0	0	0	0	0	0	0	0	1	2
CG14186	0	0	1	0	0	0	0	1	0	0	0	0	0	2
CG14220	0	0	1	0	0	1	0	0	0	0	0	0	0	2
CG14234	0	0	2	0	0	0	0	0	0	0	0	0	0	2
CG14274	0	0	1	0	0	0	0	1	0	0	0	0	0	2
CG1441	0	0	2	0	0	0	0	0	0	0	0	0	0	2
CG14646	0	0	1	0	0	0	0	1	0	0	0	0	0	2
CG14650	0	0	1	0	0	1	0	0	0	0	0	0	0	2
CG15118	0	0	1	0	1	0	0	0	0	0	0	0	0	2
CG15594	0	0	1	0	0	0	1	0	0	0	0	0	0	2
CG15630	0	0	1	1	0	0	0	0	0	0	0	0	0	2
CG1603	0	0	2	0	0	0	0	0	0	0	0	0	0	2
CG16848	0	0	1	0	0	1	0	0	0	0	0	0	0	2
CG1690	0	0	1	0	0	0	1	0	0	0	0	0	0	2
CG16989	0	0	1	0	0	0	1	0	0	0	0	0	0	2
CG17075	0	0	2	0	0	0	0	0	0	0	0	0	0	2
CG17193	0	0	1	0	0	0	1	0	0	0	0	0	0	2
CG17528	0	0	2	0	0	0	0	0	0	0	0	0	0	2
CG18135	0	0	2	0	0	0	0	0	0	0	0	0	0	2
CG18577	0	0	1	0	0	1	0	0	0	0	0	0	0	2
CG1885	0	0	1	0	0	1	0	0	0	0	0	0	0	2
CG1943	0	0	2	0	0	0	0	0	0	0	0	0	0	2
CG2162	0	0	1	0	0	0	0	0	0	0	1	0	0	2
CG2712	0	0	1	0	0	0	1	0	0	0	0	0	0	2
CG2975	0	0	1	1	0	0	0	0	0	0	0	0	0	2
CG30109	0	0	1	0	0	1	0	0	0	0	0	0	0	2
CG30275	0	0	1	0	0	1	0	0	0	0	0	0	0	2
CG30345	0	0	2	0	0	0	0	0	0	0	0	0	0	2
CG31205	0	0	2	0	0	0	0	0	0	0	0	0	0	2
CG31712	0	0	1	0	0	0	1	0	0	0	0	0	0	2
CG31849	0	0	1	0	1	0	0	0	0	0	0	0	0	2
CG32052	0	0	1	0	1	0	0	0	0	0	0	0	0	2
CG32091	0	0	1	0	1	0	0	0	0	0	0	0	0	2
CG32204	0	0	2	0	0	0	0	0	0	0	0	0	0	2
CG32278	0	0	2	0	0	0	0	0	0	0	0	0	0	2
CG32547	0	0	1	1	0	0	0	0	0	0	0	0	0	2
CG32687	0	0	1	1	0	0	0	0	0	0	0	0	0	2
CG32695	0	0	1	0	0	1	0	0	0	0	0	0	0	2
CG32808	0	0	1	0	0	0	1	0	0	0	0	0	0	2
CG3308	0	0	2	0	0	0	0	0	0	0	0	0	0	2
CG33170	0	0	1	0	0	0	0	0	0	0	1	0	0	2
CG33331	0	0	1	0	0	0	0	1	0	0	0	0	0	2
CG33521	0	0	1	0	0	0	0	1	0	0	0	0	0	2
CG33672	0	0	1	0	0	0	1	0	0	0	0	0	0	2
CG33981	0	0	1	0	0	1	0	0	0	0	0	0	0	2
CG34357	0	0	1	0	0	1	0	0	0	0	0	0	0	2
CG3967	0	0	1	0	0	0	0	0	0	1	0	0	0	2
CG4078	0	0	2	0	0	0	0	0	0	0	0	0	0	2
CG42302	0	0	1	0	0	1	0	0	0	0	0	0	0	2
CG42379	0	0	2	0	0	0	0	0	0	0	0	0	0	2
CG42381	0	0	2	0	0	0	0	0	0	0	0	0	0	2
CG42540	0	0	1	0	0	0	0	0	0	0	1	0	0	2
CG42638	0	0	1	0	1	0	0	0	0	0	0	0	0	2
CG43179	0	0	1	0	0	1	0	0	0	0	0	0	0	2
CG43340	0	0	1	0	0	0	0	0	1	0	0	0	0	2
CG4360	0	0	1	0	0	0	0	1	0	0	0	0	0	2
CG45084	0	0	1	0	0	0	0	0	0	0	1	0	0	2
CG45086	0	0	1	0	0	0	0	1	0	0	0	0	0	2
CG4596	0	0	1	0	1	0	0	0	0	0	0	0	0	2
CG4615	0	0	1	1	0	0	0	0	0	0	0	0	0	2
CG4676	0	0	1	0	0	0	0	0	1	0	0	0	0	2
CG5027	0	0	1	0	0	0	0	0	1	0	0	0	0	2
CG5180	0	0	1	0	0	1	0	0	0	0	0	0	0	2
CG5181	0	0	1	0	0	0	0	0	0	0	1	0	0	2
CG5377	0	0	2	0	0	0	0	0	0	0	0	0	0	2
CG5445	0	0	1	0	0	1	0	0	0	0	0	0	0	2
CG5646	0	0	2	0	0	0	0	0	0	0	0	0	0	2
CG6051	0	0	2	0	0	0	0	0	0	0	0	0	0	2
CG6659	0	0	1	0	0	0	1	0	0	0	0	0	0	2
CG6959	0	0	1	0	1	0	0	0	0	0	0	0	0	2
CG7206	0	0	1	0	1	0	0	0	0	0	0	0	0	2
CG7544	0	0	1	0	0	1	0	0	0	0	0	0	0	2
CG7556	0	0	1	0	0	0	0	0	0	0	1	0	0	2
CG7627	0	0	1	0	0	0	0	0	0	0	1	0	0	2
CG7705	0	0	1	0	0	1	0	0	0	0	0	0	0	2
CG7739	0	0	1	0	1	0	0	0	0	0	0	0	0	2
CG7772	0	0	1	0	0	1	0	0	0	0	0	0	0	2
CG7778	0	0	1	0	0	0	0	0	0	0	1	0	0	2
CG7927	0	0	2	0	0	0	0	0	0	0	0	0	0	2
CG7991	0	0	1	0	0	0	0	0	0	0	1	0	0	2
CG8128	0	0	1	0	0	0	0	1	0	0	0	0	0	2
CG8249	0	0	1	0	1	0	0	0	0	0	0	0	0	2
CG8323	0	0	1	0	0	0	0	1	0	0	0	0	0	2
CG8481	0	0	1	0	0	0	0	0	1	0	0	0	0	2
CG9164	0	0	2	0	0	0	0	0	0	0	0	0	0	2
CG9240	0	0	2	0	0	0	0	0	0	0	0	0	0	2
CG9338	0	0	1	0	1	0	0	0	0	0	0	0	0	2
CG9368	0	0	1	0	0	0	0	0	0	0	1	0	0	2
CG9393	0	0	2	0	0	0	0	0	0	0	0	0	0	2
CG9518	0	0	1	0	0	1	0	0	0	0	0	0	0	2
CG9596	0	0	1	0	0	1	0	0	0	0	0	0	0	2
CG9674	0	0	1	0	0	0	1	0	0	0	0	0	0	2
CG9947	0	0	2	0	0	0	0	0	0	0	0	0	0	2
Cht6	0	0	1	0	0	0	0	0	1	0	0	0	0	2
cm	0	0	1	0	0	0	0	1	0	0	0	0	0	2
CRAT	0	0	1	0	0	1	0	0	0	0	0	0	0	2
crq	0	0	1	0	1	0	0	0	0	0	0	0	0	2
Crtc	0	0	1	0	0	0	0	0	0	0	1	0	0	2
Csp	0	0	1	0	0	0	0	0	0	0	1	0	0	2
cue	0	0	1	0	1	0	0	0	0	0	0	0	0	2
CycD	0	0	2	0	0	0	0	0	0	0	0	0	0	2
Cyp28c1	0	0	2	0	0	0	0	0	0	0	0	0	0	2
Cyp312a1	0	0	1	0	0	0	1	0	0	0	0	0	0	2
Cyp313b1	0	0	1	0	0	1	0	0	0	0	0	0	0	2
Cyp4ac1	0	0	2	0	0	0	0	0	0	0	0	0	0	2
Cyp6a20	0	0	2	0	0	0	0	0	0	0	0	0	0	2
dah	0	0	1	0	0	0	0	1	0	0	0	0	0	2
DIP-delta	0	0	1	0	0	0	0	1	0	0	0	0	0	2
DIP-epsilon	0	0	1	0	0	0	0	0	0	0	1	0	0	2
Dis3l2	0	0	1	0	1	0	0	0	0	0	0	0	0	2
dock	0	0	1	0	0	0	1	0	0	0	0	0	0	2
E(spl)m3-HLH	0	0	1	0	1	0	0	0	0	0	0	0	0	2
E(spl)m7-HLH	0	0	1	0	1	0	0	0	0	0	0	0	0	2
E(spl)mgamma-HLH	0	0	1	0	1	0	0	0	0	0	0	0	0	2
EloA	0	0	1	0	0	0	1	0	0	0	0	0	0	2
emc	0	0	1	0	1	0	0	0	0	0	0	0	0	2
Ets21C	0	0	1	0	1	0	0	0	0	0	0	0	0	2
exp	0	0	1	0	0	1	0	0	0	0	0	0	0	2
Fas1	0	0	1	0	0	0	0	0	0	0	1	0	0	2
Fitm	0	0	1	0	0	1	0	0	0	0	0	0	0	2
flw	0	0	1	0	0	1	0	0	0	0	0	0	0	2
FMRFaR	0	0	1	0	1	0	0	0	0	0	0	0	0	2
frc	0	0	2	0	0	0	0	0	0	0	0	0	0	2
fu12	0	0	1	0	0	0	0	0	0	0	1	0	0	2
fz3	0	0	1	0	0	0	0	1	0	0	0	0	0	2
fz4	0	0	1	0	1	0	0	0	0	0	0	0	0	2
GABA-B-R1	0	0	1	0	0	1	0	0	0	0	0	0	0	2
garz	0	0	1	0	0	0	0	0	0	0	1	0	0	2
GlyS	0	0	1	0	0	0	0	0	0	0	1	0	0	2
GPHR	0	0	1	0	0	0	0	0	0	0	1	0	0	2
Gr58b	0	0	2	0	0	0	0	0	0	0	0	0	0	2
grn	0	0	1	0	0	0	0	1	0	0	0	0	0	2
Gycbeta100B	0	0	1	0	0	1	0	0	0	0	0	0	0	2
hemo	0	0	1	0	0	0	1	0	0	0	0	0	0	2
HP1b	0	0	1	0	0	0	0	0	0	0	1	0	0	2
HP1c	0	0	1	0	0	0	1	0	0	0	0	0	0	2
HPS4	0	0	1	0	0	0	0	1	0	0	0	0	0	2
ics	0	0	1	0	0	1	0	0	0	0	0	0	0	2
inaC	0	0	2	0	0	0	0	0	0	0	0	0	0	2
inaE	0	0	1	0	0	0	0	1	0	0	0	0	0	2
jagn	0	0	1	0	0	1	0	0	0	0	0	0	0	2
Klp98A	0	0	1	0	1	0	0	0	0	0	0	0	0	2
krz	0	0	1	0	0	1	0	0	0	0	0	0	0	2
kuk	0	0	2	0	0	0	0	0	0	0	0	0	0	2
l(2)gl	0	0	1	0	0	1	0	0	0	0	0	0	0	2
l(3)psg2	0	0	1	0	0	1	0	0	0	0	0	0	0	2
Las	0	0	1	0	0	0	0	1	0	0	0	0	0	2
Lcp65Ag3	0	0	1	0	0	1	0	0	0	0	0	0	0	2
lilli	0	0	1	0	0	0	0	0	0	0	1	0	0	2
LpR2	0	0	1	0	1	0	0	0	0	0	0	0	0	2
lt	0	0	1	0	0	1	0	0	0	0	0	0	0	2
MESK2	0	0	1	0	1	0	0	0	0	0	0	0	0	2
metro	0	0	1	1	0	0	0	0	0	0	0	0	0	2
mIF3	0	0	1	0	0	0	1	0	0	0	0	0	0	2
mRpL48	0	0	2	0	0	0	0	0	0	0	0	0	0	2
Msh6	0	0	1	0	0	0	0	0	0	0	1	0	0	2
mtd	0	0	1	0	0	1	0	0	0	0	0	0	0	2
Mur18B	0	0	1	0	0	0	0	0	1	0	0	0	0	2
myo	0	0	1	0	0	1	0	0	0	0	0	0	0	2
nAChRalpha3	0	0	0	0	0	0	0	0	1	0	1	0	0	2
ND-13B	0	0	1	0	0	0	1	0	0	0	0	0	0	2
net	0	0	2	0	0	0	0	0	0	0	0	0	0	2
NFAT	0	0	1	0	0	1	0	0	0	0	0	0	0	2
NimB1	0	0	2	0	0	0	0	0	0	0	0	0	0	2
Nlg3	0	0	1	1	0	0	0	0	0	0	0	0	0	2
nord	0	0	1	0	0	1	0	0	0	0	0	0	0	2
Npc2d	0	0	1	0	1	0	0	0	0	0	0	0	0	2
Nprl3	0	0	1	0	0	1	0	0	0	0	0	0	0	2
Nrt	0	0	1	0	0	0	0	0	0	0	1	0	0	2
oaf	0	0	2	0	0	0	0	0	0	0	0	0	0	2
Obp56d	0	0	1	0	1	0	0	0	0	0	0	0	0	2
Octbeta1R	0	0	1	0	0	0	0	0	0	0	1	0	0	2
ort	0	0	2	0	0	0	0	0	0	0	0	0	0	2
Osi7	0	0	1	0	0	0	0	0	1	0	0	0	0	2
Osi9	0	0	1	0	0	0	0	1	0	0	0	0	0	2
otk	0	0	1	0	0	0	0	0	0	0	0	0	1	2
PAPLA1	0	0	1	0	0	1	0	0	0	0	0	0	0	2
Pde1c	0	0	1	0	0	0	0	0	0	1	0	0	0	2
Pdfr	0	0	1	0	0	1	0	0	0	0	0	0	0	2
per	0	0	1	0	0	1	0	0	0	0	0	0	0	2
PIP4K	0	0	1	0	0	1	0	0	0	0	0	0	0	2
Pka-C1	0	0	1	0	0	0	0	1	0	0	0	0	0	2
PKD	0	0	1	0	0	0	0	0	0	0	1	0	0	2
Plzf	0	0	1	0	0	1	0	0	0	0	0	0	0	2
pnr	0	0	1	0	1	0	0	0	0	0	0	0	0	2
Ppcs	0	0	1	0	0	0	0	0	0	0	1	0	0	2
Psi	0	0	1	0	0	0	0	0	0	0	1	0	0	2
Pura	0	0	1	0	0	1	0	0	0	0	0	0	0	2
pxb	0	0	1	0	0	0	0	0	0	0	1	0	0	2
qua	0	0	2	0	0	0	0	0	0	0	0	0	0	2
Rala	0	0	2	0	0	0	0	0	0	0	0	0	0	2
RASSF8	0	0	1	0	0	0	0	1	0	0	0	0	0	2
rempA	0	0	1	0	0	0	0	0	1	0	0	0	0	2
rhea	0	0	1	0	0	0	0	0	0	0	0	0	1	2
RhoGAP16F	0	0	1	0	0	0	0	0	0	1	0	0	0	2
RN-tre	0	0	2	0	0	0	0	0	0	0	0	0	0	2
rpk	0	0	1	0	0	0	1	0	0	0	0	0	0	2
RpS13	0	0	1	0	0	0	1	0	0	0	0	0	0	2
Sdr	0	0	2	0	0	0	0	0	0	0	0	0	0	2
Sec71	0	0	1	0	0	0	0	0	0	0	1	0	0	2
Shark	0	0	1	0	0	0	0	1	0	0	0	0	0	2
Shaw	0	0	0	0	0	0	0	0	0	0	2	0	0	2
sick	0	0	1	0	0	0	0	0	0	0	1	0	0	2
SLC5A11	0	0	1	0	1	0	0	0	0	0	0	0	0	2
Slmap	0	0	2	0	0	0	0	0	0	0	0	0	0	2
sls	0	0	1	1	0	0	0	0	0	0	0	0	0	2
Sox21b	0	0	1	0	0	0	0	1	0	0	0	0	0	2
spir	0	0	1	1	0	0	0	0	0	0	0	0	0	2
srl	0	0	1	0	1	0	0	0	0	0	0	0	0	2
SRPK	0	0	1	0	0	0	1	0	0	0	0	0	0	2
Srpk79D	0	0	2	0	0	0	0	0	0	0	0	0	0	2
stj	0	0	1	0	0	1	0	0	0	0	0	0	0	2
stnA	0	0	1	0	0	0	1	0	0	0	0	0	0	2
subdued	0	0	1	0	0	0	1	0	0	0	0	0	0	2
sut1	0	0	1	0	0	1	0	0	0	0	0	0	0	2
Suv3	0	0	1	0	0	0	0	0	0	0	1	0	0	2
svr	0	0	1	0	1	0	0	0	0	0	0	0	0	2
Syx17	0	0	1	0	0	0	0	1	0	0	0	0	0	2
Taf4	0	0	1	0	0	0	0	1	0	0	0	0	0	2
tai	0	0	1	0	1	0	0	0	0	0	0	0	0	2
TH1	0	0	1	0	0	1	0	0	0	0	0	0	0	2
tim	0	0	1	0	0	0	0	0	0	1	0	0	0	2
Timp	0	0	1	0	1	0	0	0	0	0	0	0	0	2
tll	0	0	1	0	1	0	0	0	0	0	0	0	0	2
toc	0	0	1	0	0	1	0	0	0	0	0	0	0	2
Trpml	0	0	1	0	1	0	0	0	0	0	0	0	0	2
Tsf3	0	0	1	0	1	0	0	0	0	0	0	0	0	2
tutl	0	0	1	0	0	1	0	0	0	0	0	0	0	2
tyn	0	0	1	0	0	1	0	0	0	0	0	0	0	2
unc-4	0	0	1	0	0	0	1	0	0	0	0	0	0	2
Usf	0	0	1	1	0	0	0	0	0	0	0	0	0	2
Usp10	0	0	1	0	0	0	1	0	0	0	0	0	0	2
Usp15-31	0	0	1	0	0	0	0	1	0	0	0	0	0	2
Usp16-45	0	0	1	0	0	1	0	0	0	0	0	0	0	2
Usp2	0	0	1	0	0	0	0	1	0	0	0	0	0	2
VAChT	0	0	1	1	0	0	0	0	0	0	0	0	0	2
Vm26Aa	0	0	1	0	0	1	0	0	0	0	0	0	0	2
Yeti	0	0	1	0	0	1	0	0	0	0	0	0	0	2
zetaCOP	0	0	1	0	0	1	0	0	0	0	0	0	0	2
Zip48C	0	0	1	0	0	1	0	0	0	0	0	0	0	2
zuc	0	0	1	0	0	1	0	0	0	0	0	0	0	2
Akt1	0	0	0	2	0	0	0	0	0	0	0	0	0	2
Antp	0	0	0	1	0	1	0	0	0	0	0	0	0	2
be	0	0	0	1	1	0	0	0	0	0	0	0	0	2
bru2	0	0	0	2	0	0	0	0	0	0	0	0	0	2
Cad86C	0	0	0	1	1	0	0	0	0	0	0	0	0	2
CG10011	0	0	0	1	1	0	0	0	0	0	0	0	0	2
CG10265	0	0	0	1	0	0	1	0	0	0	0	0	0	2
CG11168	0	0	0	1	0	0	1	0	0	0	0	0	0	2
CG12531	0	0	0	1	0	0	0	0	0	0	1	0	0	2
CG13197	0	0	0	1	0	0	0	0	0	1	0	0	0	2
CG13506	0	0	0	1	0	0	0	0	0	1	0	0	0	2
CG13748	0	0	0	1	1	0	0	0	0	0	0	0	0	2
CG15628	0	0	0	1	0	0	0	0	0	0	1	0	0	2
CG31808	0	0	0	1	0	0	0	1	0	0	0	0	0	2
CG32121	0	0	0	1	1	0	0	0	0	0	0	0	0	2
CG3638	0	0	0	1	0	0	0	0	0	0	1	0	0	2
CG3940	0	0	0	1	0	0	0	0	1	0	0	0	0	2
CG4025	0	0	0	1	1	0	0	0	0	0	0	0	0	2
CG4239	0	0	0	1	0	0	0	1	0	0	0	0	0	2
CG46308	0	0	0	1	0	0	0	0	0	0	0	0	1	2
CG5004	0	0	0	1	0	0	0	0	0	0	1	0	0	2
CG5087	0	0	0	1	1	0	0	0	0	0	0	0	0	2
CG7457	0	0	0	1	0	0	1	0	0	0	0	0	0	2
CG7702	0	0	0	1	0	1	0	0	0	0	0	0	0	2
CG9098	0	0	0	1	0	0	0	0	0	0	1	0	0	2
CG9636	0	0	0	1	1	0	0	0	0	0	0	0	0	2
CG9650	0	0	0	1	0	0	0	0	0	0	1	0	0	2
Drep2	0	0	0	1	0	1	0	0	0	0	0	0	0	2
drl	0	0	0	1	0	1	0	0	0	0	0	0	0	2
eyg	0	0	0	1	0	0	0	1	0	0	0	0	0	2
fne	0	0	0	1	0	1	0	0	0	0	0	0	0	2
Gbs-76A	0	0	0	1	0	0	0	0	1	0	0	0	0	2
GIIIspla2	0	0	0	1	1	0	0	0	0	0	0	0	0	2
Gos28	0	0	0	1	1	0	0	0	0	0	0	0	0	2
Kdm2	0	0	0	1	0	0	0	0	1	0	0	0	0	2
kek1	0	0	0	1	1	0	0	0	0	0	0	0	0	2
Klp68D	0	0	0	1	0	0	0	1	0	0	0	0	0	2
Meltrin	0	0	0	1	0	1	0	0	0	0	0	0	0	2
Mmp2	0	0	0	1	1	0	0	0	0	0	0	0	0	2
mRpL21	0	0	0	1	0	1	0	0	0	0	0	0	0	2
noc	0	0	0	1	1	0	0	0	0	0	0	0	0	2
Osi15	0	0	0	1	0	0	1	0	0	0	0	0	0	2
Osi4	0	0	0	1	0	1	0	0	0	0	0	0	0	2
rau	0	0	0	1	0	0	1	0	0	0	0	0	0	2
Seipin	0	0	0	1	0	1	0	0	0	0	0	0	0	2
slbo	0	0	0	1	0	0	0	0	0	0	1	0	0	2
Syt1	0	0	0	1	0	1	0	0	0	0	0	0	0	2
temp	0	0	0	1	0	1	0	0	0	0	0	0	0	2
vsg	0	0	0	1	0	1	0	0	0	0	0	0	0	2
zfh2	0	0	0	1	0	0	0	0	0	0	0	0	1	2
BobA	0	0	0	0	2	0	0	0	0	0	0	0	0	2
bon	0	0	0	0	1	0	0	0	0	0	1	0	0	2
bwa	0	0	0	0	1	0	0	0	0	1	0	0	0	2
Ca-alpha1T	0	0	0	0	1	0	0	1	0	0	0	0	0	2
cas	0	0	0	0	2	0	0	0	0	0	0	0	0	2
caup	0	0	0	0	1	0	0	1	0	0	0	0	0	2
CG10803	0	0	0	0	1	1	0	0	0	0	0	0	0	2
CG11593	0	0	0	0	1	1	0	0	0	0	0	0	0	2
CG13227	0	0	0	0	1	0	0	1	0	0	0	0	0	2
CG13465	0	0	0	0	2	0	0	0	0	0	0	0	0	2
CG13579	0	0	0	0	1	0	0	0	0	0	1	0	0	2
CG13893	0	0	0	0	1	0	0	1	0	0	0	0	0	2
CG1504	0	0	0	0	1	0	0	0	1	0	0	0	0	2
CG15312	0	0	0	0	1	0	0	0	0	0	1	0	0	2
CG15385	0	0	0	0	1	1	0	0	0	0	0	0	0	2
CG16885	0	0	0	0	1	1	0	0	0	0	0	0	0	2
CG16886	0	0	0	0	1	0	0	0	0	0	1	0	0	2
CG17360	0	0	0	0	1	0	1	0	0	0	0	0	0	2
CG30158	0	0	0	0	1	0	0	0	0	0	1	0	0	2
CG31637	0	0	0	0	1	0	0	1	0	0	0	0	0	2
CG32512	0	0	0	0	1	0	0	0	0	0	1	0	0	2
CG33543	0	0	0	0	1	0	0	1	0	0	0	0	0	2
CG33635	0	0	0	0	1	1	0	0	0	0	0	0	0	2
CG3376	0	0	0	0	1	0	0	1	0	0	0	0	0	2
CG3534	0	0	0	0	1	0	0	1	0	0	0	0	0	2
CG42366	0	0	0	0	1	0	0	0	0	1	0	0	0	2
CG42663	0	0	0	0	1	1	0	0	0	0	0	0	0	2
CG43732	0	0	0	0	1	0	0	0	0	0	1	0	0	2
CG45078	0	0	0	0	1	0	1	0	0	0	0	0	0	2
CG4538	0	0	0	0	1	1	0	0	0	0	0	0	0	2
CG46314	0	0	0	0	1	0	0	0	0	0	1	0	0	2
CG4822	0	0	0	0	1	0	1	0	0	0	0	0	0	2
CG6752	0	0	0	0	1	0	0	0	1	0	0	0	0	2
CG6847	0	0	0	0	1	0	1	0	0	0	0	0	0	2
CG6923	0	0	0	0	1	0	0	0	0	0	1	0	0	2
CG7720	0	0	0	0	1	0	0	1	0	0	0	0	0	2
CG8027	0	0	0	0	1	1	0	0	0	0	0	0	0	2
CG8963	0	0	0	0	2	0	0	0	0	0	0	0	0	2
CG9005	0	0	0	0	1	0	0	0	0	1	0	0	0	2
CG9107	0	0	0	0	1	1	0	0	0	0	0	0	0	2
CG9990	0	0	0	0	1	1	0	0	0	0	0	0	0	2
Dark	0	0	0	0	1	1	0	0	0	0	0	0	0	2
E(spl)m8-HLH	0	0	0	0	2	0	0	0	0	0	0	0	0	2
Epac	0	0	0	0	1	0	0	0	0	0	1	0	0	2
ex	0	0	0	0	1	0	0	0	1	0	0	0	0	2
exex	0	0	0	0	1	0	0	0	1	0	0	0	0	2
fng	0	0	0	0	1	0	0	0	1	0	0	0	0	2
Gk2	0	0	0	0	1	1	0	0	0	0	0	0	0	2
hbs	0	0	0	0	1	0	0	0	0	1	0	0	0	2
Hey	0	0	0	0	1	0	0	0	1	0	0	0	0	2
IntS6	0	0	0	0	1	0	0	0	0	0	1	0	0	2
kay	0	0	0	0	1	0	0	1	0	0	0	0	0	2
laza	0	0	0	0	1	0	0	0	0	1	0	0	0	2
MED26	0	0	0	0	1	1	0	0	0	0	0	0	0	2
MESR3	0	0	0	0	1	0	0	0	0	0	1	0	0	2
milt	0	0	0	0	1	0	0	0	1	0	0	0	0	2
mol	0	0	0	0	2	0	0	0	0	0	0	0	0	2
nAChRbeta2	0	0	0	0	1	0	0	0	0	0	0	0	1	2
nub	0	0	0	0	1	0	0	1	0	0	0	0	0	2
ogre	0	0	0	0	1	1	0	0	0	0	0	0	0	2
Pex7	0	0	0	0	2	0	0	0	0	0	0	0	0	2
Prestin	0	0	0	0	1	0	0	1	0	0	0	0	0	2
Prosap	0	0	0	0	1	0	0	1	0	0	0	0	0	2
RhoGAP92B	0	0	0	0	1	0	0	0	0	1	0	0	0	2
rpr	0	0	0	0	1	1	0	0	0	0	0	0	0	2
rut	0	0	0	0	1	0	1	0	0	0	0	0	0	2
Ser	0	0	0	0	1	0	1	0	0	0	0	0	0	2
Sfp38D	0	0	0	0	1	1	0	0	0	0	0	0	0	2
SKIP	0	0	0	0	1	0	0	0	0	0	1	0	0	2
skl	0	0	0	0	1	0	1	0	0	0	0	0	0	2
Socs16D	0	0	0	0	1	0	0	0	0	0	0	0	1	2
ssp6	0	0	0	0	1	0	0	1	0	0	0	0	0	2
Tace	0	0	0	0	1	0	1	0	0	0	0	0	0	2
Tbh	0	0	0	0	1	1	0	0	0	0	0	0	0	2
Teh1	0	0	0	0	1	0	0	1	0	0	0	0	0	2
Teh2	0	0	0	0	1	0	0	0	0	0	1	0	0	2
wge	0	0	0	0	1	0	0	0	0	0	1	0	0	2
Thor	0	0	0	0	0	2	0	0	0	0	0	0	0	2
CG7568	0	0	0	0	0	2	0	0	0	0	0	0	0	2
Fer1HCH	0	0	0	0	0	1	0	0	0	1	0	0	0	2
Chro	0	0	0	0	0	2	0	0	0	0	0	0	0	2
ZnT77C	0	0	0	0	0	2	0	0	0	0	0	0	0	2
CG15912	0	0	0	0	0	2	0	0	0	0	0	0	0	2
CG8026	0	0	0	0	0	1	0	0	0	0	0	1	0	2
Cda4	0	0	0	0	0	2	0	0	0	0	0	0	0	2
CG12003	0	0	0	0	0	1	0	0	0	0	1	0	0	2
mwh	0	0	0	0	0	1	0	1	0	0	0	0	0	2
Trp1	0	0	0	0	0	2	0	0	0	0	0	0	0	2
CG11652	0	0	0	0	0	2	0	0	0	0	0	0	0	2
CG7504	0	0	0	0	0	2	0	0	0	0	0	0	0	2
CG7970	0	0	0	0	0	1	1	0	0	0	0	0	0	2
plx	0	0	0	0	0	1	0	0	0	0	1	0	0	2
CG8303	0	0	0	0	0	1	0	1	0	0	0	0	0	2
AstA	0	0	0	0	0	1	0	1	0	0	0	0	0	2
CG16833	0	0	0	0	0	2	0	0	0	0	0	0	0	2
CG8569	0	0	0	0	0	2	0	0	0	0	0	0	0	2
CG2680	0	0	0	0	0	1	0	0	0	1	0	0	0	2
bora	0	0	0	0	0	1	0	1	0	0	0	0	0	2
twe	0	0	0	0	0	1	0	0	1	0	0	0	0	2
Skp2	0	0	0	0	0	2	0	0	0	0	0	0	0	2
p38b	0	0	0	0	0	1	1	0	0	0	0	0	0	2
bsh	0	0	0	0	0	1	0	0	1	0	0	0	0	2
Inx2	0	0	0	0	0	1	0	0	0	0	1	0	0	2
RyR	0	0	0	0	0	1	0	0	1	0	0	0	0	2
mei-217	0	0	0	0	0	1	0	0	0	1	0	0	0	2
Ddr	0	0	0	0	0	1	0	0	0	0	1	0	0	2
Pa1	0	0	0	0	0	1	1	0	0	0	0	0	0	2
Pep	0	0	0	0	0	2	0	0	0	0	0	0	0	2
CG4766	0	0	0	0	0	1	1	0	0	0	0	0	0	2
Sh3beta	0	0	0	0	0	1	0	0	0	0	1	0	0	2
CG32544	0	0	0	0	0	1	0	0	0	0	1	0	0	2
CG33978	0	0	0	0	0	1	0	0	1	0	0	0	0	2
Mad	0	0	0	0	0	2	0	0	0	0	0	0	0	2
Hex-A	0	0	0	0	0	2	0	0	0	0	0	0	0	2
CG12347	0	0	0	0	0	2	0	0	0	0	0	0	0	2
CG10431	0	0	0	0	0	1	1	0	0	0	0	0	0	2
CG43143	0	0	0	0	0	2	0	0	0	0	0	0	0	2
l(1)G0289	0	0	0	0	0	2	0	0	0	0	0	0	0	2
EndoA	0	0	0	0	0	1	0	0	0	0	1	0	0	2
Dap160	0	0	0	0	0	1	0	1	0	0	0	0	0	2
CG14369	0	0	0	0	0	1	0	0	0	0	1	0	0	2
ZnT63C	0	0	0	0	0	1	0	0	0	0	1	0	0	2
CG11656	0	0	0	0	0	1	0	1	0	0	0	0	0	2
nAChRalpha6	0	0	0	0	0	1	0	0	0	0	0	1	0	2
Ir76a	0	0	0	0	0	1	0	0	0	0	0	0	1	2
Gbs-70E	0	0	0	0	0	1	0	1	0	0	0	0	0	2
Crag	0	0	0	0	0	1	0	0	0	0	1	0	0	2
CG32683	0	0	0	0	0	1	1	0	0	0	0	0	0	2
CG7166	0	0	0	0	0	1	0	0	0	0	1	0	0	2
Ptip	0	0	0	0	0	2	0	0	0	0	0	0	0	2
CG32219	0	0	0	0	0	1	0	0	0	0	1	0	0	2
Not1	0	0	0	0	0	1	0	0	0	0	1	0	0	2
Gr64b	0	0	0	0	0	1	1	0	0	0	0	0	0	2
pdgy	0	0	0	0	0	2	0	0	0	0	0	0	0	2
Mpc1	0	0	0	0	0	1	0	1	0	0	0	0	0	2
CG43689	0	0	0	0	0	1	0	1	0	0	0	0	0	2
CG13293	0	0	0	0	0	1	0	0	0	0	1	0	0	2
trp	0	0	0	0	0	1	1	0	0	0	0	0	0	2
drpr	0	0	0	0	0	1	0	1	0	0	0	0	0	2
CG43902	0	0	0	0	0	1	0	0	0	0	1	0	0	2
Tnks	0	0	0	0	0	1	0	0	0	0	1	0	0	2
shn	0	0	0	0	0	1	0	0	0	0	1	0	0	2
Ubc6	0	0	0	0	0	1	0	1	0	0	0	0	0	2
cac	0	0	0	0	0	1	0	1	0	0	0	0	0	2
Menl-1	0	0	0	0	0	1	0	0	0	0	0	1	0	2
mav	0	0	0	0	0	1	1	0	0	0	0	0	0	2
Pngl	0	0	0	0	0	2	0	0	0	0	0	0	0	2
P5CDh1	0	0	0	0	0	1	0	0	1	0	0	0	0	2
CG4577	0	0	0	0	0	1	0	1	0	0	0	0	0	2
CG17683	0	0	0	0	0	2	0	0	0	0	0	0	0	2
CG31157	0	0	0	0	0	1	0	1	0	0	0	0	0	2
KP78a	0	0	0	0	0	1	0	0	0	0	0	0	1	2
Hsc70Cb	0	0	0	0	0	1	0	0	0	0	1	0	0	2
Cul1	0	0	0	0	0	2	0	0	0	0	0	0	0	2
CG32845	0	0	0	0	0	1	0	0	0	0	1	0	0	2
CG44008	0	0	0	0	0	1	1	0	0	0	0	0	0	2
xmas-1	0	0	0	0	0	1	0	0	0	0	1	0	0	2
CG40160	0	0	0	0	0	1	1	0	0	0	0	0	0	2
ci	0	0	0	0	0	1	0	0	0	0	1	0	0	2
Bap170	0	0	0	0	0	1	1	0	0	0	0	0	0	2
CG14322	0	0	0	0	0	1	1	0	0	0	0	0	0	2
godzilla	0	0	0	0	0	1	0	0	0	1	0	0	0	2
Tsp86D	0	0	0	0	0	1	0	1	0	0	0	0	0	2
Gp210	0	0	0	0	0	2	0	0	0	0	0	0	0	2
htt	0	0	0	0	0	1	0	0	0	0	1	0	0	2
PheRS-m	0	0	0	0	0	1	1	0	0	0	0	0	0	2
CG5850	0	0	0	0	0	1	0	0	0	0	1	0	0	2
S-Lap1	0	0	0	0	0	2	0	0	0	0	0	0	0	2
Spn47C	0	0	0	0	0	1	0	0	0	0	1	0	0	2
CG1265	0	0	0	0	0	1	1	0	0	0	0	0	0	2
CG13601	0	0	0	0	0	2	0	0	0	0	0	0	0	2
CG13377	0	0	0	0	0	1	1	0	0	0	0	0	0	2
jdp	0	0	0	0	0	1	0	0	0	0	1	0	0	2
Fnta	0	0	0	0	0	1	0	0	0	0	1	0	0	2
CG46318	0	0	0	0	0	0	1	0	0	0	0	0	1	2
CG4511	0	0	0	0	0	0	1	0	0	0	1	0	0	2
Drak	0	0	0	0	0	0	1	0	0	0	0	0	1	2
tank	0	0	0	0	0	0	1	0	0	0	1	0	0	2
CG33993	0	0	0	0	0	0	2	0	0	0	0	0	0	2
CG42503	0	0	0	0	0	0	2	0	0	0	0	0	0	2
Sox100B	0	0	0	0	0	0	1	1	0	0	0	0	0	2
CG43060	0	0	0	0	0	0	1	0	0	0	1	0	0	2
CG13594	0	0	0	0	0	0	1	0	0	0	1	0	0	2
wts	0	0	0	0	0	0	1	0	0	0	0	0	1	2
CG14718	0	0	0	0	0	0	2	0	0	0	0	0	0	2
CG34190	0	0	0	0	0	0	1	0	0	0	0	0	1	2
CanA1	0	0	0	0	0	0	1	0	1	0	0	0	0	2
PpV	0	0	0	0	0	0	1	0	0	0	1	0	0	2
Sec10	0	0	0	0	0	0	1	0	0	0	1	0	0	2
CG46313	0	0	0	0	0	0	1	0	0	0	0	0	1	2
CG15543	0	0	0	0	0	0	1	0	0	0	1	0	0	2
CG7708	0	0	0	0	0	0	1	0	0	0	1	0	0	2
rush	0	0	0	0	0	0	2	0	0	0	0	0	0	2
CG6527	0	0	0	0	0	0	1	1	0	0	0	0	0	2
CG34041	0	0	0	0	0	0	2	0	0	0	0	0	0	2
CG18420	0	0	0	0	0	0	1	0	0	0	1	0	0	2
gprs	0	0	0	0	0	0	1	0	0	1	0	0	0	2
SF1	0	0	0	0	0	0	1	0	0	0	0	1	0	2
CG4133	0	0	0	0	0	0	1	1	0	0	0	0	0	2
CG17786	0	0	0	0	0	0	1	0	0	0	1	0	0	2
psq	0	0	0	0	0	0	1	1	0	0	0	0	0	2
ACXD	0	0	0	0	0	0	1	0	0	0	1	0	0	2
Ge-1	0	0	0	0	0	0	1	1	0	0	0	0	0	2
CG1622	0	0	0	0	0	0	2	0	0	0	0	0	0	2
CG18170	0	0	0	0	0	0	1	0	0	0	0	1	0	2
nkd	0	0	0	0	0	0	1	0	0	0	1	0	0	2
GluClalpha	0	0	0	0	0	0	1	0	0	0	1	0	0	2
caz	0	0	0	0	0	0	1	0	0	0	0	1	0	2
CG34449	0	0	0	0	0	0	1	0	0	0	1	0	0	2
CG7084	0	0	0	0	0	0	2	0	0	0	0	0	0	2
l(3)07882	0	0	0	0	0	0	1	0	0	1	0	0	0	2
CG7408	0	0	0	0	0	0	1	0	0	0	1	0	0	2
CG6726	0	0	0	0	0	0	2	0	0	0	0	0	0	2
FASN2	0	0	0	0	0	0	1	0	0	0	1	0	0	2
ths	0	0	0	0	0	0	1	0	0	0	1	0	0	2
Cyp6w1	0	0	0	0	0	0	2	0	0	0	0	0	0	2
LTV1	0	0	0	0	0	0	1	0	0	0	1	0	0	2
Arr1	0	0	0	0	0	0	1	1	0	0	0	0	0	2
l(2)37Cc	0	0	0	0	0	0	1	0	0	0	1	0	0	2
14-3-3zeta	0	0	0	0	0	0	0	1	0	0	1	0	0	2
ab	0	0	0	0	0	0	0	1	0	1	0	0	0	2
Cad89D	0	0	0	0	0	0	0	2	0	0	0	0	0	2
CCKLR-17D1	0	0	0	0	0	0	0	1	0	0	1	0	0	2
CdsA	0	0	0	0	0	0	0	2	0	0	0	0	0	2
CG10874	0	0	0	0	0	0	0	1	0	0	0	0	1	2
CG13933	0	0	0	0	0	0	0	1	0	0	1	0	0	2
CG14408	0	0	0	0	0	0	0	1	1	0	0	0	0	2
CG14505	0	0	0	0	0	0	0	1	1	0	0	0	0	2
CG15549	0	0	0	0	0	0	0	2	0	0	0	0	0	2
CG15740	0	0	0	0	0	0	0	1	0	0	1	0	0	2
CG30080	0	0	0	0	0	0	0	1	0	1	0	0	0	2
CG31522	0	0	0	0	0	0	0	1	0	0	1	0	0	2
CG34007	0	0	0	0	0	0	0	1	1	0	0	0	0	2
CG34221	0	0	0	0	0	0	0	1	0	0	1	0	0	2
CG34347	0	0	0	0	0	0	0	1	0	0	1	0	0	2
CG3713	0	0	0	0	0	0	0	1	0	0	1	0	0	2
CG42817	0	0	0	0	0	0	0	1	0	0	1	0	0	2
CG5742	0	0	0	0	0	0	0	1	0	0	1	0	0	2
CG5830	0	0	0	0	0	0	0	1	0	0	1	0	0	2
CG8213	0	0	0	0	0	0	0	1	0	0	0	0	1	2
ChAT	0	0	0	0	0	0	0	1	1	0	0	0	0	2
Cip4	0	0	0	0	0	0	0	1	0	0	1	0	0	2
Der-2	0	0	0	0	0	0	0	1	0	0	0	0	1	2
DOR	0	0	0	0	0	0	0	1	0	0	1	0	0	2
Dp1	0	0	0	0	0	0	0	1	0	0	1	0	0	2
dsd	0	0	0	0	0	0	0	1	0	0	1	0	0	2
egl	0	0	0	0	0	0	0	2	0	0	0	0	0	2
faf	0	0	0	0	0	0	0	1	0	0	1	0	0	2
Fbl6	0	0	0	0	0	0	0	2	0	0	0	0	0	2
HDAC4	0	0	0	0	0	0	0	1	0	0	1	0	0	2
Hil	0	0	0	0	0	0	0	1	0	0	0	0	1	2
kn	0	0	0	0	0	0	0	1	0	0	1	0	0	2
mspo	0	0	0	0	0	0	0	1	0	0	1	0	0	2
neo	0	0	0	0	0	0	0	1	1	0	0	0	0	2
pgant5	0	0	0	0	0	0	0	1	0	0	1	0	0	2
Pi3K21B	0	0	0	0	0	0	0	2	0	0	0	0	0	2
Rich	0	0	0	0	0	0	0	1	0	0	1	0	0	2
Sdc	0	0	0	0	0	0	0	1	0	0	1	0	0	2
Sfp77F	0	0	0	0	0	0	0	1	0	0	1	0	0	2
Sirt2	0	0	0	0	0	0	0	1	0	0	1	0	0	2
spn-E	0	0	0	0	0	0	0	1	0	0	0	0	1	2
Su(Tpl)	0	0	0	0	0	0	0	1	0	0	1	0	0	2
Tango13	0	0	0	0	0	0	0	1	0	0	1	0	0	2
Tao	0	0	0	0	0	0	0	1	0	0	1	0	0	2
Tusp	0	0	0	0	0	0	0	2	0	0	0	0	0	2
Orcokinin	0	0	0	0	0	0	0	0	0	0	0	2	0	2
dpr14	0	0	0	0	0	0	0	0	0	0	2	0	0	2
CG42613	0	0	0	0	0	0	0	0	0	0	2	0	0	2
nuf	0	0	0	0	0	0	0	0	0	0	2	0	0	2
cwo	0	0	0	0	0	0	0	0	1	0	1	0	0	2
Deaf1	0	0	0	0	0	0	0	0	0	0	2	0	0	2
CG2061	0	0	0	0	0	0	0	0	1	0	1	0	0	2
CG8298	0	0	0	0	0	0	0	0	1	0	1	0	0	2
ect	0	0	0	0	0	0	0	0	1	0	0	0	1	2
fd3F	0	0	0	0	0	0	0	0	2	0	0	0	0	2
gogo	0	0	0	0	0	0	0	0	1	0	1	0	0	2
if	0	0	0	0	0	0	0	0	1	0	0	0	1	2
insb	0	0	0	0	0	0	0	0	2	0	0	0	0	2
Mtl	0	0	0	0	0	0	0	0	1	0	1	0	0	2
mxt	0	0	0	0	0	0	0	0	1	0	1	0	0	2
Ptx1	0	0	0	0	0	0	0	0	1	0	1	0	0	2
tap	0	0	0	0	0	0	0	0	1	0	1	0	0	2
Toll-9	0	0	0	0	0	0	0	0	1	1	0	0	0	2
CG15498	0	0	0	0	0	0	0	0	0	1	1	0	0	2
hig	0	0	0	0	0	0	0	0	0	1	1	0	0	2
Hr4	0	0	0	0	0	0	0	0	0	1	0	0	1	2
Spt20	0	0	0	0	0	0	0	0	0	1	1	0	0	2
5-HT1A	0	0	0	0	0	0	0	0	0	0	2	0	0	2
Acox57D-d	0	0	0	0	0	0	0	0	0	0	2	0	0	2
beat-Ic	0	0	0	0	0	0	0	0	0	0	2	0	0	2
CalpB	0	0	0	0	0	0	0	0	0	0	1	0	1	2
CG12535	0	0	0	0	0	0	0	0	0	0	2	0	0	2
CG12576	0	0	0	0	0	0	0	0	0	0	2	0	0	2
CG15236	0	0	0	0	0	0	0	0	0	0	2	0	0	2
CG30497	0	0	0	0	0	0	0	0	0	0	1	0	1	2
CG31016	0	0	0	0	0	0	0	0	0	0	2	0	0	2
CG31814	0	0	0	0	0	0	0	0	0	0	2	0	0	2
CG31952	0	0	0	0	0	0	0	0	0	0	2	0	0	2
CG32066	0	0	0	0	0	0	0	0	0	0	2	0	0	2
CG32698	0	0	0	0	0	0	0	0	0	0	2	0	0	2
CG43291	0	0	0	0	0	0	0	0	0	0	2	0	0	2
CG43449	0	0	0	0	0	0	0	0	0	0	2	0	0	2
CG43737	0	0	0	0	0	0	0	0	0	0	2	0	0	2
CG6765	0	0	0	0	0	0	0	0	0	0	2	0	0	2
DIP-beta	0	0	0	0	0	0	0	0	0	0	2	0	0	2
dpr11	0	0	0	0	0	0	0	0	0	0	2	0	0	2
dpr13	0	0	0	0	0	0	0	0	0	0	2	0	0	2
Dyb	0	0	0	0	0	0	0	0	0	0	2	0	0	2
Fili	0	0	0	0	0	0	0	0	0	0	1	1	0	2
fra	0	0	0	0	0	0	0	0	0	0	2	0	0	2
kcc	0	0	0	0	0	0	0	0	0	0	2	0	0	2
Msp300	0	0	0	0	0	0	0	0	0	0	1	0	1	2
Naa15-16	0	0	0	0	0	0	0	0	0	0	2	0	0	2
nemy	0	0	0	0	0	0	0	0	0	0	2	0	0	2
Nos	0	0	0	0	0	0	0	0	0	0	2	0	0	2
nyo	0	0	0	0	0	0	0	0	0	0	1	0	1	2
Osi6	0	0	0	0	0	0	0	0	0	0	2	0	0	2
pins	0	0	0	0	0	0	0	0	0	0	2	0	0	2
PIP5K59B	0	0	0	0	0	0	0	0	0	0	2	0	0	2
Rap1	0	0	0	0	0	0	0	0	0	0	2	0	0	2
Rb97D	0	0	0	0	0	0	0	0	0	0	2	0	0	2
Rph	0	0	0	0	0	0	0	0	0	0	2	0	0	2
Shal	0	0	0	0	0	0	0	0	0	0	2	0	0	2
Tlk	0	0	0	0	0	0	0	0	0	0	2	0	0	2
Act42A	1	0	0	0	0	0	0	0	0	0	0	0	0	1	2473
Act5C	1	0	0	0	0	0	0	0	0	0	0	0	0	1
AP-1-2beta	1	0	0	0	0	0	0	0	0	0	0	0	0	1
asl	1	0	0	0	0	0	0	0	0	0	0	0	0	1
bark	1	0	0	0	0	0	0	0	0	0	0	0	0	1
bowl	1	0	0	0	0	0	0	0	0	0	0	0	0	1
cbs	1	0	0	0	0	0	0	0	0	0	0	0	0	1
Cerk	1	0	0	0	0	0	0	0	0	0	0	0	0	1
CG10098	1	0	0	0	0	0	0	0	0	0	0	0	0	1
CG10301	1	0	0	0	0	0	0	0	0	0	0	0	0	1
CG10508	1	0	0	0	0	0	0	0	0	0	0	0	0	1
CG10845	1	0	0	0	0	0	0	0	0	0	0	0	0	1
CG11089	1	0	0	0	0	0	0	0	0	0	0	0	0	1
CG11200	1	0	0	0	0	0	0	0	0	0	0	0	0	1
CG11396	1	0	0	0	0	0	0	0	0	0	0	0	0	1
CG11583	1	0	0	0	0	0	0	0	0	0	0	0	0	1
CG12035	1	0	0	0	0	0	0	0	0	0	0	0	0	1
CG12384	1	0	0	0	0	0	0	0	0	0	0	0	0	1
CG12948	1	0	0	0	0	0	0	0	0	0	0	0	0	1
CG13323	1	0	0	0	0	0	0	0	0	0	0	0	0	1
CG13428	1	0	0	0	0	0	0	0	0	0	0	0	0	1
CG14535	1	0	0	0	0	0	0	0	0	0	0	0	0	1
CG14823	1	0	0	0	0	0	0	0	0	0	0	0	0	1
CG14971	1	0	0	0	0	0	0	0	0	0	0	0	0	1
CG15073	1	0	0	0	0	0	0	0	0	0	0	0	0	1
CG17019	1	0	0	0	0	0	0	0	0	0	0	0	0	1
CG17272	1	0	0	0	0	0	0	0	0	0	0	0	0	1
CG17985	1	0	0	0	0	0	0	0	0	0	0	0	0	1
CG18213	1	0	0	0	0	0	0	0	0	0	0	0	0	1
CG18542	1	0	0	0	0	0	0	0	0	0	0	0	0	1
CG18815	1	0	0	0	0	0	0	0	0	0	0	0	0	1
CG2540	1	0	0	0	0	0	0	0	0	0	0	0	0	1
CG30183	1	0	0	0	0	0	0	0	0	0	0	0	0	1
CG30389	1	0	0	0	0	0	0	0	0	0	0	0	0	1
CG31221	1	0	0	0	0	0	0	0	0	0	0	0	0	1
CG3257	1	0	0	0	0	0	0	0	0	0	0	0	0	1
CG32939	1	0	0	0	0	0	0	0	0	0	0	0	0	1
CG33111	1	0	0	0	0	0	0	0	0	0	0	0	0	1
CG34313	1	0	0	0	0	0	0	0	0	0	0	0	0	1
CG4096	1	0	0	0	0	0	0	0	0	0	0	0	0	1
CG42779	1	0	0	0	0	0	0	0	0	0	0	0	0	1
CG4332	1	0	0	0	0	0	0	0	0	0	0	0	0	1
CG4570	1	0	0	0	0	0	0	0	0	0	0	0	0	1
CG4610	1	0	0	0	0	0	0	0	0	0	0	0	0	1
CG5044	1	0	0	0	0	0	0	0	0	0	0	0	0	1
CG5065	1	0	0	0	0	0	0	0	0	0	0	0	0	1
CG6583	1	0	0	0	0	0	0	0	0	0	0	0	0	1
CG6734	1	0	0	0	0	0	0	0	0	0	0	0	0	1
CG7139	1	0	0	0	0	0	0	0	0	0	0	0	0	1
CG7220	1	0	0	0	0	0	0	0	0	0	0	0	0	1
CG8155	1	0	0	0	0	0	0	0	0	0	0	0	0	1
cmb	1	0	0	0	0	0	0	0	0	0	0	0	0	1
crok	1	0	0	0	0	0	0	0	0	0	0	0	0	1
D	1	0	0	0	0	0	0	0	0	0	0	0	0	1
DnaJ-1	1	0	0	0	0	0	0	0	0	0	0	0	0	1
ergic53	1	0	0	0	0	0	0	0	0	0	0	0	0	1
FASN1	1	0	0	0	0	0	0	0	0	0	0	0	0	1
Fsn	1	0	0	0	0	0	0	0	0	0	0	0	0	1
Gli	1	0	0	0	0	0	0	0	0	0	0	0	0	1
Golgin104	1	0	0	0	0	0	0	0	0	0	0	0	0	1
Hsepi	1	0	0	0	0	0	0	0	0	0	0	0	0	1
IFT52	1	0	0	0	0	0	0	0	0	0	0	0	0	1
Invadolysin	1	0	0	0	0	0	0	0	0	0	0	0	0	1
iPLA2-VIA	1	0	0	0	0	0	0	0	0	0	0	0	0	1
Jafrac2	1	0	0	0	0	0	0	0	0	0	0	0	0	1
Kank	1	0	0	0	0	0	0	0	0	0	0	0	0	1
Keap1	1	0	0	0	0	0	0	0	0	0	0	0	0	1
l(2)gd1	1	0	0	0	0	0	0	0	0	0	0	0	0	1
lola	1	0	0	0	0	0	0	0	0	0	0	0	0	1
maf-S	1	0	0	0	0	0	0	0	0	0	0	0	0	1
magu	1	0	0	0	0	0	0	0	0	0	0	0	0	1
mam	1	0	0	0	0	0	0	0	0	0	0	0	0	1
mgl	1	0	0	0	0	0	0	0	0	0	0	0	0	1
Mmp1	1	0	0	0	0	0	0	0	0	0	0	0	0	1
Mpcp2	1	0	0	0	0	0	0	0	0	0	0	0	0	1
NaPi-III	1	0	0	0	0	0	0	0	0	0	0	0	0	1
Nedd4	1	0	0	0	0	0	0	0	0	0	0	0	0	1
Nplp3	1	0	0	0	0	0	0	0	0	0	0	0	0	1
Ocrl	1	0	0	0	0	0	0	0	0	0	0	0	0	1
Orct	1	0	0	0	0	0	0	0	0	0	0	0	0	1
pasi2	1	0	0	0	0	0	0	0	0	0	0	0	0	1
pdm2	1	0	0	0	0	0	0	0	0	0	0	0	0	1
Pgd	1	0	0	0	0	0	0	0	0	0	0	0	0	1
Rab30	1	0	0	0	0	0	0	0	0	0	0	0	0	1
Rab4	1	0	0	0	0	0	0	0	0	0	0	0	0	1
RasGAP1	1	0	0	0	0	0	0	0	0	0	0	0	0	1
repo	1	0	0	0	0	0	0	0	0	0	0	0	0	1
RhoU	1	0	0	0	0	0	0	0	0	0	0	0	0	1
scf	1	0	0	0	0	0	0	0	0	0	0	0	0	1
Sec61beta	1	0	0	0	0	0	0	0	0	0	0	0	0	1
Smyd4-4	1	0	0	0	0	0	0	0	0	0	0	0	0	1
Stat92E	1	0	0	0	0	0	0	0	0	0	0	0	0	1
Su(H)	1	0	0	0	0	0	0	0	0	0	0	0	0	1
Tsf2	1	0	0	0	0	0	0	0	0	0	0	0	0	1
tub	1	0	0	0	0	0	0	0	0	0	0	0	0	1
Tyler	1	0	0	0	0	0	0	0	0	0	0	0	0	1
Vps50	1	0	0	0	0	0	0	0	0	0	0	0	0	1
Vps51	1	0	0	0	0	0	0	0	0	0	0	0	0	1
Vti1a	1	0	0	0	0	0	0	0	0	0	0	0	0	1
Wee1	1	0	0	0	0	0	0	0	0	0	0	0	0	1
Zmynd10	1	0	0	0	0	0	0	0	0	0	0	0	0	1
ac	0	1	0	0	0	0	0	0	0	0	0	0	0	1
ade5	0	1	0	0	0	0	0	0	0	0	0	0	0	1
Arpc5	0	1	0	0	0	0	0	0	0	0	0	0	0	1
Asap	0	1	0	0	0	0	0	0	0	0	0	0	0	1
AstC-R1	0	1	0	0	0	0	0	0	0	0	0	0	0	1
ato	0	1	0	0	0	0	0	0	0	0	0	0	0	1
ATP8B	0	1	0	0	0	0	0	0	0	0	0	0	0	1
b	0	1	0	0	0	0	0	0	0	0	0	0	0	1
Bacc	0	1	0	0	0	0	0	0	0	0	0	0	0	1
barr	0	1	0	0	0	0	0	0	0	0	0	0	0	1
Bem46	0	1	0	0	0	0	0	0	0	0	0	0	0	1
B-H2	0	1	0	0	0	0	0	0	0	0	0	0	0	1
cal1	0	1	0	0	0	0	0	0	0	0	0	0	0	1
CG10082	0	1	0	0	0	0	0	0	0	0	0	0	0	1
CG10086	0	1	0	0	0	0	0	0	0	0	0	0	0	1
CG1124	0	1	0	0	0	0	0	0	0	0	0	0	0	1
CG11897	0	1	0	0	0	0	0	0	0	0	0	0	0	1
CG12333	0	1	0	0	0	0	0	0	0	0	0	0	0	1
CG1273	0	1	0	0	0	0	0	0	0	0	0	0	0	1
CG12990	0	1	0	0	0	0	0	0	0	0	0	0	0	1
CG13001	0	1	0	0	0	0	0	0	0	0	0	0	0	1
CG13060	0	1	0	0	0	0	0	0	0	0	0	0	0	1
CG13226	0	1	0	0	0	0	0	0	0	0	0	0	0	1
CG13640	0	1	0	0	0	0	0	0	0	0	0	0	0	1
CG13643	0	1	0	0	0	0	0	0	0	0	0	0	0	1
CG13720	0	1	0	0	0	0	0	0	0	0	0	0	0	1
CG13857	0	1	0	0	0	0	0	0	0	0	0	0	0	1
CG13894	0	1	0	0	0	0	0	0	0	0	0	0	0	1
CG14131	0	1	0	0	0	0	0	0	0	0	0	0	0	1
CG14326	0	1	0	0	0	0	0	0	0	0	0	0	0	1
CG14647	0	1	0	0	0	0	0	0	0	0	0	0	0	1
CG14906	0	1	0	0	0	0	0	0	0	0	0	0	0	1
CG14967	0	1	0	0	0	0	0	0	0	0	0	0	0	1
CG15202	0	1	0	0	0	0	0	0	0	0	0	0	0	1
CG15744	0	1	0	0	0	0	0	0	0	0	0	0	0	1
CG16868	0	1	0	0	0	0	0	0	0	0	0	0	0	1
CG1695	0	1	0	0	0	0	0	0	0	0	0	0	0	1
CG17739	0	1	0	0	0	0	0	0	0	0	0	0	0	1
CG17816	0	1	0	0	0	0	0	0	0	0	0	0	0	1
CG17834	0	1	0	0	0	0	0	0	0	0	0	0	0	1
CG18549	0	1	0	0	0	0	0	0	0	0	0	0	0	1
CG18766	0	1	0	0	0	0	0	0	0	0	0	0	0	1
CG1882	0	1	0	0	0	0	0	0	0	0	0	0	0	1
CG2201	0	1	0	0	0	0	0	0	0	0	0	0	0	1
CG30089	0	1	0	0	0	0	0	0	0	0	0	0	0	1
CG3009	0	1	0	0	0	0	0	0	0	0	0	0	0	1
CG30344	0	1	0	0	0	0	0	0	0	0	0	0	0	1
CG30377	0	1	0	0	0	0	0	0	0	0	0	0	0	1
CG30431	0	1	0	0	0	0	0	0	0	0	0	0	0	1
CG31176	0	1	0	0	0	0	0	0	0	0	0	0	0	1
CG31638	0	1	0	0	0	0	0	0	0	0	0	0	0	1
CG32100	0	1	0	0	0	0	0	0	0	0	0	0	0	1
CG32365	0	1	0	0	0	0	0	0	0	0	0	0	0	1
CG3277	0	1	0	0	0	0	0	0	0	0	0	0	0	1
CG3309	0	1	0	0	0	0	0	0	0	0	0	0	0	1
CG33181	0	1	0	0	0	0	0	0	0	0	0	0	0	1
CG34112	0	1	0	0	0	0	0	0	0	0	0	0	0	1
CG34398	0	1	0	0	0	0	0	0	0	0	0	0	0	1
CG42542	0	1	0	0	0	0	0	0	0	0	0	0	0	1
CG42673	0	1	0	0	0	0	0	0	0	0	0	0	0	1
CG42784	0	1	0	0	0	0	0	0	0	0	0	0	0	1
CG43324	0	1	0	0	0	0	0	0	0	0	0	0	0	1
CG44098	0	1	0	0	0	0	0	0	0	0	0	0	0	1
CG4465	0	1	0	0	0	0	0	0	0	0	0	0	0	1
CG4502	0	1	0	0	0	0	0	0	0	0	0	0	0	1
CG4658	0	1	0	0	0	0	0	0	0	0	0	0	0	1
CG4751	0	1	0	0	0	0	0	0	0	0	0	0	0	1
CG5003	0	1	0	0	0	0	0	0	0	0	0	0	0	1
CG5056	0	1	0	0	0	0	0	0	0	0	0	0	0	1
CG5191	0	1	0	0	0	0	0	0	0	0	0	0	0	1
CG5916	0	1	0	0	0	0	0	0	0	0	0	0	0	1
CG6405	0	1	0	0	0	0	0	0	0	0	0	0	0	1
CG7029	0	1	0	0	0	0	0	0	0	0	0	0	0	1
CG7326	0	1	0	0	0	0	0	0	0	0	0	0	0	1
CG7369	0	1	0	0	0	0	0	0	0	0	0	0	0	1
CG7381	0	1	0	0	0	0	0	0	0	0	0	0	0	1
CG7992	0	1	0	0	0	0	0	0	0	0	0	0	0	1
CG8177	0	1	0	0	0	0	0	0	0	0	0	0	0	1
CG8420	0	1	0	0	0	0	0	0	0	0	0	0	0	1
CG8630	0	1	0	0	0	0	0	0	0	0	0	0	0	1
CG8641	0	1	0	0	0	0	0	0	0	0	0	0	0	1
CG8785	0	1	0	0	0	0	0	0	0	0	0	0	0	1
CG8924	0	1	0	0	0	0	0	0	0	0	0	0	0	1
CG9135	0	1	0	0	0	0	0	0	0	0	0	0	0	1
CG9220	0	1	0	0	0	0	0	0	0	0	0	0	0	1
CG9451	0	1	0	0	0	0	0	0	0	0	0	0	0	1
CG9452	0	1	0	0	0	0	0	0	0	0	0	0	0	1
CG9717	0	1	0	0	0	0	0	0	0	0	0	0	0	1
CG9743	0	1	0	0	0	0	0	0	0	0	0	0	0	1
CG9992	0	1	0	0	0	0	0	0	0	0	0	0	0	1
Chs2	0	1	0	0	0	0	0	0	0	0	0	0	0	1
Cirl	0	1	0	0	0	0	0	0	0	0	0	0	0	1
Cln3	0	1	0	0	0	0	0	0	0	0	0	0	0	1
Cngl	0	1	0	0	0	0	0	0	0	0	0	0	0	1
comm	0	1	0	0	0	0	0	0	0	0	0	0	0	1
Coop	0	1	0	0	0	0	0	0	0	0	0	0	0	1
Cpr49Ag	0	1	0	0	0	0	0	0	0	0	0	0	0	1
Cpr56F	0	1	0	0	0	0	0	0	0	0	0	0	0	1
Cpr64Aa	0	1	0	0	0	0	0	0	0	0	0	0	0	1
Cpr65Av	0	1	0	0	0	0	0	0	0	0	0	0	0	1
Cpr73D	0	1	0	0	0	0	0	0	0	0	0	0	0	1
crm	0	1	0	0	0	0	0	0	0	0	0	0	0	1
crp	0	1	0	0	0	0	0	0	0	0	0	0	0	1
Csat	0	1	0	0	0	0	0	0	0	0	0	0	0	1
Dh44-R2	0	1	0	0	0	0	0	0	0	0	0	0	0	1
DIP-theta	0	1	0	0	0	0	0	0	0	0	0	0	0	1
DnaJ-H	0	1	0	0	0	0	0	0	0	0	0	0	0	1
dom	0	1	0	0	0	0	0	0	0	0	0	0	0	1
Drat	0	1	0	0	0	0	0	0	0	0	0	0	0	1
ds	0	1	0	0	0	0	0	0	0	0	0	0	0	1
e	0	1	0	0	0	0	0	0	0	0	0	0	0	1
E(Pc)	0	1	0	0	0	0	0	0	0	0	0	0	0	1
Eaat1	0	1	0	0	0	0	0	0	0	0	0	0	0	1
eEF1alpha2	0	1	0	0	0	0	0	0	0	0	0	0	0	1
endos	0	1	0	0	0	0	0	0	0	0	0	0	0	1
Esp	0	1	0	0	0	0	0	0	0	0	0	0	0	1
Fhos	0	1	0	0	0	0	0	0	0	0	0	0	0	1
fs(1)h	0	1	0	0	0	0	0	0	0	0	0	0	0	1
Galphai	0	1	0	0	0	0	0	0	0	0	0	0	0	1
GEFmeso	0	1	0	0	0	0	0	0	0	0	0	0	0	1
Git	0	1	0	0	0	0	0	0	0	0	0	0	0	1
Gp150	0	1	0	0	0	0	0	0	0	0	0	0	0	1
Ilp8	0	1	0	0	0	0	0	0	0	0	0	0	0	1
jar	0	1	0	0	0	0	0	0	0	0	0	0	0	1
jumu	0	1	0	0	0	0	0	0	0	0	0	0	0	1
klar	0	1	0	0	0	0	0	0	0	0	0	0	0	1
Kr-h1	0	1	0	0	0	0	0	0	0	0	0	0	0	1
Krn	0	1	0	0	0	0	0	0	0	0	0	0	0	1
Ktl	0	1	0	0	0	0	0	0	0	0	0	0	0	1
mbt	0	1	0	0	0	0	0	0	0	0	0	0	0	1
MED19	0	1	0	0	0	0	0	0	0	0	0	0	0	1
mew	0	1	0	0	0	0	0	0	0	0	0	0	0	1
MFS14	0	1	0	0	0	0	0	0	0	0	0	0	0	1
mus301	0	1	0	0	0	0	0	0	0	0	0	0	0	1
Myo31DF	0	1	0	0	0	0	0	0	0	0	0	0	0	1
Ndae1	0	1	0	0	0	0	0	0	0	0	0	0	0	1
ninaB	0	1	0	0	0	0	0	0	0	0	0	0	0	1
NKCC	0	1	0	0	0	0	0	0	0	0	0	0	0	1
nonA-l	0	1	0	0	0	0	0	0	0	0	0	0	0	1
nudE	0	1	0	0	0	0	0	0	0	0	0	0	0	1
Oamb	0	1	0	0	0	0	0	0	0	0	0	0	0	1
omd	0	1	0	0	0	0	0	0	0	0	0	0	0	1
Orct2	0	1	0	0	0	0	0	0	0	0	0	0	0	1
out	0	1	0	0	0	0	0	0	0	0	0	0	0	1
Pak	0	1	0	0	0	0	0	0	0	0	0	0	0	1
path	0	1	0	0	0	0	0	0	0	0	0	0	0	1
PGRP-LB	0	1	0	0	0	0	0	0	0	0	0	0	0	1
Pld	0	1	0	0	0	0	0	0	0	0	0	0	0	1
Plp	0	1	0	0	0	0	0	0	0	0	0	0	0	1
pn	0	1	0	0	0	0	0	0	0	0	0	0	0	1
pnut	0	1	0	0	0	0	0	0	0	0	0	0	0	1
pot	0	1	0	0	0	0	0	0	0	0	0	0	0	1
Pp1alpha-96A	0	1	0	0	0	0	0	0	0	0	0	0	0	1
Ppn	0	1	0	0	0	0	0	0	0	0	0	0	0	1
Ptp99A	0	1	0	0	0	0	0	0	0	0	0	0	0	1
rgn	0	1	0	0	0	0	0	0	0	0	0	0	0	1
rn	0	1	0	0	0	0	0	0	0	0	0	0	0	1
rngo	0	1	0	0	0	0	0	0	0	0	0	0	0	1
Rok	0	1	0	0	0	0	0	0	0	0	0	0	0	1
Rpn7	0	1	0	0	0	0	0	0	0	0	0	0	0	1
rtet	0	1	0	0	0	0	0	0	0	0	0	0	0	1
RYBP	0	1	0	0	0	0	0	0	0	0	0	0	0	1
Sap47	0	1	0	0	0	0	0	0	0	0	0	0	0	1
Sce	0	1	0	0	0	0	0	0	0	0	0	0	0	1
sced	0	1	0	0	0	0	0	0	0	0	0	0	0	1
Shc	0	1	0	0	0	0	0	0	0	0	0	0	0	1
SIDL	0	1	0	0	0	0	0	0	0	0	0	0	0	1
SmD3	0	1	0	0	0	0	0	0	0	0	0	0	0	1
sNPF-R	0	1	0	0	0	0	0	0	0	0	0	0	0	1
Socs36E	0	1	0	0	0	0	0	0	0	0	0	0	0	1
spi	0	1	0	0	0	0	0	0	0	0	0	0	0	1
Spred	0	1	0	0	0	0	0	0	0	0	0	0	0	1
spri	0	1	0	0	0	0	0	0	0	0	0	0	0	1
sqh	0	1	0	0	0	0	0	0	0	0	0	0	0	1
stau	0	1	0	0	0	0	0	0	0	0	0	0	0	1
Swip-1	0	1	0	0	0	0	0	0	0	0	0	0	0	1
tacc	0	1	0	0	0	0	0	0	0	0	0	0	0	1
tal-1A	0	1	0	0	0	0	0	0	0	0	0	0	0	1
tal-2A	0	1	0	0	0	0	0	0	0	0	0	0	0	1
tal-3A	0	1	0	0	0	0	0	0	0	0	0	0	0	1
tal-AA	0	1	0	0	0	0	0	0	0	0	0	0	0	1
tau	0	1	0	0	0	0	0	0	0	0	0	0	0	1
Tdc1	0	1	0	0	0	0	0	0	0	0	0	0	0	1
tj	0	1	0	0	0	0	0	0	0	0	0	0	0	1
trx	0	1	0	0	0	0	0	0	0	0	0	0	0	1
Tsp	0	1	0	0	0	0	0	0	0	0	0	0	0	1
Tsp42Eq	0	1	0	0	0	0	0	0	0	0	0	0	0	1
Tsp74F	0	1	0	0	0	0	0	0	0	0	0	0	0	1
ush	0	1	0	0	0	0	0	0	0	0	0	0	0	1
vanin-like	0	1	0	0	0	0	0	0	0	0	0	0	0	1
VhaAC45	0	1	0	0	0	0	0	0	0	0	0	0	0	1
wls	0	1	0	0	0	0	0	0	0	0	0	0	0	1
Wnt10	0	1	0	0	0	0	0	0	0	0	0	0	0	1
wol	0	1	0	0	0	0	0	0	0	0	0	0	0	1
Zip42C.1	0	1	0	0	0	0	0	0	0	0	0	0	0	1
zormin	0	1	0	0	0	0	0	0	0	0	0	0	0	1
4E-T	0	0	1	0	0	0	0	0	0	0	0	0	0	1
Acon	0	0	1	0	0	0	0	0	0	0	0	0	0	1
Acp26Ab	0	0	1	0	0	0	0	0	0	0	0	0	0	1
Acp63F	0	0	1	0	0	0	0	0	0	0	0	0	0	1
Actn	0	0	1	0	0	0	0	0	0	0	0	0	0	1
AdoR	0	0	1	0	0	0	0	0	0	0	0	0	0	1
ago	0	0	1	0	0	0	0	0	0	0	0	0	0	1
AIMP1	0	0	1	0	0	0	0	0	0	0	0	0	0	1
Aldh-III	0	0	1	0	0	0	0	0	0	0	0	0	0	1
Alk	0	0	1	0	0	0	0	0	0	0	0	0	0	1
alpha4GT1	0	0	1	0	0	0	0	0	0	0	0	0	0	1
alpha-Spec	0	0	1	0	0	0	0	0	0	0	0	0	0	1
amon	0	0	1	0	0	0	0	0	0	0	0	0	0	1
Amph	0	0	1	0	0	0	0	0	0	0	0	0	0	1
AOX1	0	0	1	0	0	0	0	0	0	0	0	0	0	1
Arc2	0	0	1	0	0	0	0	0	0	0	0	0	0	1
Arp10	0	0	1	0	0	0	0	0	0	0	0	0	0	1
arr	0	0	1	0	0	0	0	0	0	0	0	0	0	1
ASPP	0	0	1	0	0	0	0	0	0	0	0	0	0	1
Atac3	0	0	1	0	0	0	0	0	0	0	0	0	0	1
Atf6	0	0	1	0	0	0	0	0	0	0	0	0	0	1
Atg101	0	0	1	0	0	0	0	0	0	0	0	0	0	1
b6	0	0	1	0	0	0	0	0	0	0	0	0	0	1
bam	0	0	1	0	0	0	0	0	0	0	0	0	0	1
bc10	0	0	1	0	0	0	0	0	0	0	0	0	0	1
BCL7-like	0	0	1	0	0	0	0	0	0	0	0	0	0	1
beat-Ib	0	0	1	0	0	0	0	0	0	0	0	0	0	1
beat-Va	0	0	1	0	0	0	0	0	0	0	0	0	0	1
Bet3	0	0	1	0	0	0	0	0	0	0	0	0	0	1
betaGlu	0	0	1	0	0	0	0	0	0	0	0	0	0	1
BG642163	0	0	1	0	0	0	0	0	0	0	0	0	0	1
bgm	0	0	1	0	0	0	0	0	0	0	0	0	0	1
bin3	0	0	1	0	0	0	0	0	0	0	0	0	0	1
blot	0	0	1	0	0	0	0	0	0	0	0	0	0	1
boi	0	0	1	0	0	0	0	0	0	0	0	0	0	1
bor	0	0	1	0	0	0	0	0	0	0	0	0	0	1
Bro	0	0	1	0	0	0	0	0	0	0	0	0	0	1
Bx42	0	0	1	0	0	0	0	0	0	0	0	0	0	1
c11.1	0	0	1	0	0	0	0	0	0	0	0	0	0	1
Cad96Ca	0	0	1	0	0	0	0	0	0	0	0	0	0	1
CanB	0	0	1	0	0	0	0	0	0	0	0	0	0	1
CarT	0	0	1	0	0	0	0	0	0	0	0	0	0	1
cathD	0	0	1	0	0	0	0	0	0	0	0	0	0	1
CDase	0	0	1	0	0	0	0	0	0	0	0	0	0	1
cdc14	0	0	1	0	0	0	0	0	0	0	0	0	0	1
cDIP	0	0	1	0	0	0	0	0	0	0	0	0	0	1
CG10013	0	0	1	0	0	0	0	0	0	0	0	0	0	1
CG10089	0	0	1	0	0	0	0	0	0	0	0	0	0	1
CG10097	0	0	1	0	0	0	0	0	0	0	0	0	0	1
CG10103	0	0	1	0	0	0	0	0	0	0	0	0	0	1
CG10300	0	0	1	0	0	0	0	0	0	0	0	0	0	1
CG10359	0	0	1	0	0	0	0	0	0	0	0	0	0	1
CG10445	0	0	1	0	0	0	0	0	0	0	0	0	0	1
CG10486	0	0	1	0	0	0	0	0	0	0	0	0	0	1
CG10598	0	0	1	0	0	0	0	0	0	0	0	0	0	1
CG10638	0	0	1	0	0	0	0	0	0	0	0	0	0	1
CG10809	0	0	1	0	0	0	0	0	0	0	0	0	0	1
CG10869	0	0	1	0	0	0	0	0	0	0	0	0	0	1
CG10910	0	0	1	0	0	0	0	0	0	0	0	0	0	1
CG10916	0	0	1	0	0	0	0	0	0	0	0	0	0	1
CG10936	0	0	1	0	0	0	0	0	0	0	0	0	0	1
CG10943	0	0	1	0	0	0	0	0	0	0	0	0	0	1
CG11103	0	0	1	0	0	0	0	0	0	0	0	0	0	1
CG11227	0	0	1	0	0	0	0	0	0	0	0	0	0	1
CG11279	0	0	1	0	0	0	0	0	0	0	0	0	0	1
CG11360	0	0	1	0	0	0	0	0	0	0	0	0	0	1
CG11362	0	0	1	0	0	0	0	0	0	0	0	0	0	1
CG11414	0	0	1	0	0	0	0	0	0	0	0	0	0	1
CG11447	0	0	1	0	0	0	0	0	0	0	0	0	0	1
CG11459	0	0	1	0	0	0	0	0	0	0	0	0	0	1
CG11626	0	0	1	0	0	0	0	0	0	0	0	0	0	1
CG11714	0	0	1	0	0	0	0	0	0	0	0	0	0	1
CG11788	0	0	1	0	0	0	0	0	0	0	0	0	0	1
CG11852	0	0	1	0	0	0	0	0	0	0	0	0	0	1
CG12091	0	0	1	0	0	0	0	0	0	0	0	0	0	1
CG12155	0	0	1	0	0	0	0	0	0	0	0	0	0	1
CG12177	0	0	1	0	0	0	0	0	0	0	0	0	0	1
CG12184	0	0	1	0	0	0	0	0	0	0	0	0	0	1
CG12325	0	0	1	0	0	0	0	0	0	0	0	0	0	1
CG12470	0	0	1	0	0	0	0	0	0	0	0	0	0	1
CG12511	0	0	1	0	0	0	0	0	0	0	0	0	0	1
CG12547	0	0	1	0	0	0	0	0	0	0	0	0	0	1
CG12567	0	0	1	0	0	0	0	0	0	0	0	0	0	1
CG12620	0	0	1	0	0	0	0	0	0	0	0	0	0	1
CG12717	0	0	1	0	0	0	0	0	0	0	0	0	0	1
CG12728	0	0	1	0	0	0	0	0	0	0	0	0	0	1
CG12822	0	0	1	0	0	0	0	0	0	0	0	0	0	1
CG12983	0	0	1	0	0	0	0	0	0	0	0	0	0	1
CG13003	0	0	1	0	0	0	0	0	0	0	0	0	0	1
CG13014	0	0	1	0	0	0	0	0	0	0	0	0	0	1
CG13058	0	0	1	0	0	0	0	0	0	0	0	0	0	1
CG13135	0	0	1	0	0	0	0	0	0	0	0	0	0	1
CG13168	0	0	1	0	0	0	0	0	0	0	0	0	0	1
CG1317	0	0	1	0	0	0	0	0	0	0	0	0	0	1
CG13192	0	0	1	0	0	0	0	0	0	0	0	0	0	1
CG13258	0	0	1	0	0	0	0	0	0	0	0	0	0	1
CG13272	0	0	1	0	0	0	0	0	0	0	0	0	0	1
CG13288	0	0	1	0	0	0	0	0	0	0	0	0	0	1
CG13360	0	0	1	0	0	0	0	0	0	0	0	0	0	1
CG13375	0	0	1	0	0	0	0	0	0	0	0	0	0	1
CG13385	0	0	1	0	0	0	0	0	0	0	0	0	0	1
CG13559	0	0	1	0	0	0	0	0	0	0	0	0	0	1
CG13560	0	0	1	0	0	0	0	0	0	0	0	0	0	1
CG13578	0	0	1	0	0	0	0	0	0	0	0	0	0	1
CG13630	0	0	1	0	0	0	0	0	0	0	0	0	0	1
CG13634	0	0	1	0	0	0	0	0	0	0	0	0	0	1
CG13639	0	0	1	0	0	0	0	0	0	0	0	0	0	1
CG13654	0	0	1	0	0	0	0	0	0	0	0	0	0	1
CG13685	0	0	1	0	0	0	0	0	0	0	0	0	0	1
CG13704	0	0	1	0	0	0	0	0	0	0	0	0	0	1
CG13725	0	0	1	0	0	0	0	0	0	0	0	0	0	1
CG13733	0	0	1	0	0	0	0	0	0	0	0	0	0	1
CG13738	0	0	1	0	0	0	0	0	0	0	0	0	0	1
CG13771	0	0	1	0	0	0	0	0	0	0	0	0	0	1
CG13775	0	0	1	0	0	0	0	0	0	0	0	0	0	1
CG13912	0	0	1	0	0	0	0	0	0	0	0	0	0	1
CG13970	0	0	1	0	0	0	0	0	0	0	0	0	0	1
CG14005	0	0	1	0	0	0	0	0	0	0	0	0	0	1
CG14015	0	0	0	1	0	0	0	0	0	0	0	0	0	1
CG14043	0	0	1	0	0	0	0	0	0	0	0	0	0	1
CG14077	0	0	1	0	0	0	0	0	0	0	0	0	0	1
CG1416	0	0	1	0	0	0	0	0	0	0	0	0	0	1
CG1421	0	0	1	0	0	0	0	0	0	0	0	0	0	1
CG14285	0	0	1	0	0	0	0	0	0	0	0	0	0	1
CG14362	0	0	1	0	0	0	0	0	0	0	0	0	0	1
CG1440	0	0	1	0	0	0	0	0	0	0	0	0	0	1
CG14528	0	0	1	0	0	0	0	0	0	0	0	0	0	1
CG14545	0	0	1	0	0	0	0	0	0	0	0	0	0	1
CG14556	0	0	1	0	0	0	0	0	0	0	0	0	0	1
CG14562	0	0	1	0	0	0	0	0	0	0	0	0	0	1
CG14664	0	0	1	0	0	0	0	0	0	0	0	0	0	1
CG14756	0	0	1	0	0	0	0	0	0	0	0	0	0	1
CG14856	0	0	1	0	0	0	0	0	0	0	0	0	0	1
CG14960	0	0	1	0	0	0	0	0	0	0	0	0	0	1
CG15043	0	0	1	0	0	0	0	0	0	0	0	0	0	1
CG15080	0	0	1	0	0	0	0	0	0	0	0	0	0	1
CG15099	0	0	1	0	0	0	0	0	0	0	0	0	0	1
CG15198	0	0	1	0	0	0	0	0	0	0	0	0	0	1
CG15322	0	0	1	0	0	0	0	0	0	0	0	0	0	1
CG15369	0	0	1	0	0	0	0	0	0	0	0	0	0	1
CG15643	0	0	1	0	0	0	0	0	0	0	0	0	0	1
CG15728	0	0	1	0	0	0	0	0	0	0	0	0	0	1
CG15743	0	0	1	0	0	0	0	0	0	0	0	0	0	1
CG1578	0	0	1	0	0	0	0	0	0	0	0	0	0	1
CG15861	0	0	1	0	0	0	0	0	0	0	0	0	0	1
CG15890	0	0	1	0	0	0	0	0	0	0	0	0	0	1
CG1620	0	0	1	0	0	0	0	0	0	0	0	0	0	1
CG1646	0	0	1	0	0	0	0	0	0	0	0	0	0	1
CG1647	0	0	1	0	0	0	0	0	0	0	0	0	0	1
[truncated: 2,027 more rows]
