# Supplementary material for: In vivo AGO-APP identifies a module of microRNAs cooperatively preserving neural progenitors
Source: PLoS Genet. 2025 Apr 29;21(4):e1011680. doi: 10.1371/journal.pgen.1011680 (PMC12064045; doi:10.1371/journal.pgen.1011680)
Supplement: S3 Table — (XLSX) [file pgen.1011680.s008.xlsx]

## Sheet: Table S2
Sequences used for sponge constructs
miRsponge	Sequence (5'-3')
miR-1-3psponge	AGATCTAGGCGGCCGCCTCCATACTTAAAACATTCCACCGGCTCCATACTTAAAACATTCCACCAGCTCCATACTTAAAACATTCCACCTGCTCCATACTTAAAACATTCCACCTTCTCCATACTTAAAACATTCCACGCGCTCCATACTTAAAACATTCCACGGGCTCCATACTTAAAACATTCCACGTGCTCCATACTTAAAACATTCCACGCGCTCCATACTTAAAACATTCCACCAGCTCCATACTTAAAACATTCCACGTGCTCCATACTTAAAACATTCCAGGCGCTCCATACTTAAAACATTCCACCAGCTCCATACTTAAAACATTCCACCTGCTCCATACTTAAAACATTCCACCTTCTCCATACTTAAAACATTCCACGCGCTCCATAC…
miR-279-3p/996-3psponge	AGATCTAGGCGGCCGCTTAATGAGTGCCTTCTAGTCACCCCTTAATGAGTGCCTTCTAGTCACCGATTAATGAGTGCCTTCTAGTCACGCCTTAATGAGTGCCTTCTAGTCACGCATTAATGAGTGCCTTCTAGTCACGGATTAATGAGTGCCTTCTAGTCACGTCTTAATGAGTGCCTTCTAGTCAGGCATTAATGAGTGCCTTCTAGTCAGTCCTTAATGAGTGCCTTCTAGTCAGTAATTAATGAGTGCCTTCTAGTCAGGCAAGACGAGCATTTTTCTAGTCACCCCAGACGAGCATTTTTCTAGTCACCCAAGACGAGCATTTTTCTAGTCACCCTAGACGAGCATTTTTCTAGTCACCGAAGACGAGCATTTTTCTAGTCACCATAGACGAGC…
miR-1-3p/9c-3p/279-3p/996-3psponge = miR-cluster 1 sponge	AGATCTAGGCGGCCGCCTCCATACTTAAAACATTCCACCGGCTCCATACTTAAAACATTCCACCAGCTCCATACTTAAAACATTCCACCTGCTCCATACTTAAAACATTCCACCTTCTCCATACTTAAAACATTCCACGCGCTCCATACTTAAAACATTCCACGGGCTCCATACTTAAAACATTCCACGTGCTCCATACTTAAAACATTCCACGCGCTCCATACTTAAAACATTCCACCAGCTCCATACTTAAAACATTCCACGTGCTCCATACTTAAAACATTCCAGGCGCTCCATACTTAAAACATTCCACCAGCTCCATACTTAAAACATTCCACCTGCTCCATACTTAAAACATTCCACCTTCTCCATACTTAAAACATTCCACGCGCTCCATAC…
miR-34-3psponge	GCTAGCAGATCTAATGGGCGGCAGTGAATCAGTGGCTGCTTCGGCGGCAGTGAATCAGTGGCTGCGTGGGCGGCAGTGAATCAGTGGCTGCAAGGGCGGCAGTGAATCAGTGGCTGCTGAGGCGGCAGTGAATCAGTGGCTGGCAGGGCGGCAGTGAATCAGTGGCTGACGTGGCGGCAGTGAATCAGTGGCTGGATGGGCGGCAGTGAATCAGTGGCTGGAAGGGCGGCAGTGAATCAGTGGCTGGATGGGCGGCAGTGAATCAGTGGCTGCGGGGGCGGCAGTGAATCAGTGGCTGAGAGGGCGGCAGTGAATCAGTGGCTGCGGGGGCGGCAGTGAATCAGTGGCTGCGTGGGCGGCAGTGAATCAGTGGCTGCAAGGGCGGCAGTGAATCAGTGG…
miR-11-3p /92a-3p/92b-3p/8-3p/315-5p/34-3psponge = miR-cluster 2 sponge	ATAGATCTAGGCGGCCGCGCATGCCCTAGCAAGAACTTCTCTGTGATGCCCCGCAAGAACTTCTCTGTGATGCCGCGCAAGAACTTCTCTGTGATGCCACGCAAGAACTTCTCTGTGATGCCTCGCAAGAACTTCTCTGTGATGCCTAGCAAGAACTTCTCTGTGATGCGCCGCAAGAACTTCTCTGTGATGCGCAGCAAGAACTTCTCTGTGATGCGGCGCAAGAACTTCTCTGTGATGCGGAGCAAGAACTTCTCTGTGATGCCTCGCAAGAACTTCTCTGTGATGCCCCGCAAGAACTTCTCTGTGATGCCGCGCAAGAACTTCTCTGTGATGCCACGCAAGAACTTCTCTGTGATGCCTCGCAAGAACTTCTCTGTGATGCCTAGCAAGAACTTC…
