# Supplementary material for: In vivo AGO-APP identifies a module of microRNAs cooperatively preserving neural progenitors
Source: PLoS Genet. 2025 Apr 29;21(4):e1011680. doi: 10.1371/journal.pgen.1011680 (PMC12064045; doi:10.1371/journal.pgen.1011680)
Supplement: S4 Table — (XLSX) [file pgen.1011680.s009.xlsx]

## Sheet: S3 Table
Oligonucleotides used in qRT-PCR assays
dsRed2	F- CCGACATCCCCGACTACAAG	https://www.flyrnai.org/flyprimerbank
	R- ACGCCGATGAACTTCACCTT
pros	F- GCGGTGCTCAAGATGTACTTCCC	doi: 10.1101/gad.250282.114
	R- GGGTGTCTTGATGCCTTCGGTG
nerfin-1	F- CCAGCAGTTCGCACTCCGAT	doi: 10.1101/gad.250282.114
	R- TATCCCGCAGATGAGGCGGA
elav	F- CGCAGCCCAATACGAATGG	https://www.flyrnai.org/flyprimerbank
	R- CATTGTTTGCGGCAAGTAGTTG
brat	F- TCAGCGGTTGCGGCAGTAC	doi: 10.1534/g3.118.200627
	R- GATGCCCGAGTTGCCGCC
chinmo	F- AGTTCTGCCTCAAATGGAACAG	doi: 10.7554/eLife.62621
	R- CGCAGGATAATATGACATCGGC
imp	F- CGTAGCCAGCGTAACCAGCG	doi: 10.1016/j.celrep.2019.05.025
	R- CTCCAGCGATCCAACATTCTC
mamo	F- ATCCATCAGAGCCCATAAGGT	https://www.flyrnai.org/flyprimerbank
	R- ATTAGATGTCCTTCGGGGTGC
eip93F	TGCAACTTCTGTGTTAACGGTCGC	doi: 10.1016/j.celrep.2019.05.025
	GCCACTGCTATTGTTGTTGCTGCT
tub	F- TGTCGCGTGTGAAACACTTC	doi: 10.1016/j.jinsphys.2011.03.014
	R- AGCAGGCGTTTCCAATCTG
