# Supplementary material for: In vivo AGO-APP identifies a module of microRNAs cooperatively preserving neural progenitors
Source: PLoS Genet. 2025 Apr 29;21(4):e1011680. doi: 10.1371/journal.pgen.1011680 (PMC12064045; doi:10.1371/journal.pgen.1011680)
Supplement: S5 Table — (XLSX) [file pgen.1011680.s010.xlsx]

## Sheet: S4 Table
Full genotype of Drosophila crosses offspring used for each experiment
Figure 1
1F,G-G''	;;(miR-7)E>GFP/+
1I,J,J'	;miR-279/996-GFP/+;
1L,M,M'	;;miR10KO-GAL4 / UAS-nlsGFP
Figure 3
3A	hs-FLP/+; Act5c>CD2>GAL4, UAS-GFP/+;
3B	hs-FLP/+; Act5c>CD2>GAL4, UAS-GFP/+; UAS-miR-1/+
3C	hs-FLP/+; Act5c>CD2>GAL4, UAS-GFP/+; UAS-miR-9a/+
3D	hs-FLP/+; Act5c>CD2>GAL4, UAS-GFP/+; UAS-miR-279/+
3E	hs-FLP/+; Act5c>CD2>GAL4, UAS-GFP/+; UAS-miR-8/+
3F	hs-FLP/miR-11; ; Act5c>CD2>GAL4, UAS-RFP/+
3G	hs-FLP/+; Act5c>CD2>GAL4, UAS-GFP/+; UAS-miR-92a/+
3H	hs-FLP/+; Act5c>CD2>GAL4, UAS-GFP/+; UAS-miR-92b/+
3I	hs-FLP/+; Act5c>CD2>GAL4, UAS-GFP/+; UAS-miR-315/+
Figure 4
4A	hs-FLP/+; Act5c>CD2>GAL4, UAS-GFP/+;
4B	hs-FLP/+; Act5c>CD2>GAL4, UAS-GFP/+; UAS-miR-1/+
4C	tub-GAL4, UAS-nGFP-myc, hs-FLP/+;; FRT82B, tub-GAL80/FRT82B, prospero17
4D	tub-GAL4, UAS-nGFP-myc hsFLP;; tub-GAL80, FRT2A/ Df(3L)nerfin-1159, FRT2A
4G	;tub-GFP-prospero3'UTRWT/UAS-RFP; hh-GAL4, tub-GAL80ts/ +
4H	;tub-GFP-prospero3'UTRWT/UAS-RFP; hh-GAL4, tub-GAL80ts/ UAS-miR-1
4H	;tub-GFP-prospero3'UTRmiR-1-3pMut/UAS-RFP; hh-GAL4, tub-GAL80ts/ UAS-miR-1
4J,K	hs-FLP/+; tub-GAL80 FRT40A/miR-1KO FRT40A; tub-GAL4, UAS-mCD8GFP/+
Figure 5
5B,G	;;UAS-miR-1sponge/ +; nab-GAL4/+
5C,G	;;UAS-miR-279/996sponge/ +; nab-GAL4/+
5D,G	;;UAS-miR-cluster1sponge/ +; nab-GALl4/+
5E,G	;;nab-GALl4/ UAS-miR-34sponge
5F,G	;;nab-GAL4/ UAS-miR-cluster2sponge
5H	;insc-GAL4/ UAS-miR-1sponge; dpnOL-GAL4/+
	;insc-GAL4/ UAS-miR-cluster1sponge; dpnOL-GAL4/+
	;insc-GAL4/+; dpnOL-GAL4/ UAS-miR-cluster2sponge
Figure 6
6A	hs-FLP/+; ; Act5c>CD2>GAL4, UAS-RFP/ +
	hs-FLP/+; UAS-miR-1sponge/+; Act5c>CD2>GAL4, UAS-RFP/ +
	hs-FLP/+; UAS-miR-9csponge/+; Act5c>CD2>GAL4, UAS-RFP/ UAS-miR-9csponge
	hs-FLP/+; UAS-miR-279/996sponge/+; Act5c>CD2>GAL4, UAS-RFP/ +
	hs-FLP/+; UAS-miR-cluster1sponge/+; Act5c>CD2>GAL4, UAS-RFP/ +
	hs-FLP/+; UAS-miR-cluster1sponge/+; Act5c>CD2>GAL4, UAS-RFP/ UAS-miR-cluster1sponge
	hs-FLP/+; UAS-miR-8sponge/+; Act5c>CD2>GAL4, UAS-RFP/ UAS-miR-8sponge
	hs-FLP/+; UAS-miR-11sponge/+; Act5c>CD2>GAL4, UAS-RFP/ UAS-miR-11sponge
	hs-FLP/+; ; Act5c>CD2>GAL4, UAS-RFP/ UAS-miR-34sponge
	hs-FLP/+; ; Act5c>CD2>GAL4, UAS-RFP/ UAS-miR-92asponge
	hs-FLP/+; UAS-miR-92bsponge/+; Act5c>CD2>GAL4, UAS-RFP/ UAS-miR-92bsponge
	hs-FLP/+; UAS-miR-315sponge/+; Act5c>CD2>GAL4, UAS-RFP/ UAS-miR-315sponge
	hs-FLP/+;;Act5c>CD2>GAL4, UAS-RFP/ UAS-miR-cluster2sponge
	hs-FLP/+;;Act5c>CD2>GAL4, UAS-GFP; UAS-miR-cluster2sponge/ UAS-miR-cluster2sponge
6B,F,G	;;nab-GAL4/ +
6C,F,G	;;UAS-dcr-1RNAi/ +; nab-GAL4/ +
6D,F,G	;;UAS-miR-cluster1sponge/ +; nab-GAL4/ +
6E,F,G	;;nab-GAL4/ UAS-miR-cluster2sponge
6H,L	;;poxn-GAL4, UAS-RFP/+
6I,L	;;poxn-GAL4, UAS-RFP/ UAS-miR-cluster2sponge
6J,L	UAS-p35;;poxn-GAL4, UAS-RFP/+
6K,L	UAS-p35;;poxn-GALl4, UAS-RFP/ UAS-miR-cluster2sponge
6L	;UAS-miR-cluster1sponge/+; poxn-GAL4, UAS-RFP/+
	;UAS-miR-8sponge/+; poxn-GAL4, UAS-RFP/ UAS-miR-8sponge
	;UAS-miR-11sponge/+; poxn-GAL4, UAS-RFP/ UAS-miR-11sponge
	;;poxn-GAL4, UAS-RFP/ UAS-miR-34sponge
	;;poxn-GAL4, UAS-RFP/ UAS-miR-92asponge
	;UAS-miR-92bsponge/+; poxn-GAL4, UAS-RFP/ UAS-miR-92bsponge
	;UAS-miR-315sponge/+; poxn-GAL4, UAS-RFP/ UAS-miR-315sponge
Figure 7
7A,E,F	hs-FLP/+; Act5c>CD2>GAL4, UAS-GFP/+; UAS-miR-1/ UAS-RFP
7C,E,F	hs-FLP/+; Act5c>CD2>GAL4, UAS-GFP/+; UAS-miR-1/ UAS-miR-cluster2sponge
Figure 8
8A,F,G,I	;;dpnOL-GAL4/ +
8B,F	;UAS-miR-cluster1sponge/ +; dpnOL-GAL4/ +
8C,F,H,I	;;dpnOL-GAL4/ UAS-miR-cluster2sponge
8D,F	UAS-p35;;dpnOL-GAL4/ +
8E,F	UAS-p35;;dpnOL-GAL4/ UAS-miR-cluster2sponge
8F	;;dpnOL-GAL4/+
	;UAS-miR-cluster1sponge/+; dpnOL-GAL4/+
	;UAS-miR-8sponge/+; dpnOL-GAL4/ UAS-miR-8sponge
	;UAS-miR-11sponge/+; dpnOL-GAL4/ UAS-miR-11sponge
	;;dpnOL-GAL4/ UAS-miR-34sponge
	;;dpnOL-GAL4/ UAS-miR-92asponge
	;UAS-miR-92bsponge/+; dpnOL-GAL4/ UAS-miR-92bsponge
	;UAS-miR-315sponge/+; dpnOL-GAL4/ UAS-miR-315sponge
8J,K,L	;wor-GAL4, ase-GAL80/+; UAS-GFP/+
8K,L	;wor-GAL4, ase-GAL80/UAS-miR-cluster1sponge; UAS-GFP/+
8K,L	;wor-GAL4, ase-GAL80/+; UAS-GFP/UAS-miR-cluster2sponge
8M,N	;nub-GAL4/+;
8M,N	;nub-GAL4/+; UAS-miR-cluster2sponge/+
Figure S1
S1B,E	tub-GAL80ts/+; repo-GAL4/ UAS-T6B
S1C,E	;;nab-GAL4, tub-GAL80ts/ UAS-T6B
S1D,E	elav-GAL4/+;; UAS-T6B/tub-GAL80ts
S1F-I	;;(miR-7)E>GFP/+
S1J	;miR-279/996-GFP/+;
S1K,L	;;miR10KO-GAL4 / UAS-nlsGFP
Figure S3
S3A	tub-GAL4, UAS-nGFP-myc, hs-FLP/+;; FRT82B, tub-GAL80/FRT82B, prospero17
S3B	tub-GAL4, UAS-nGFP-myc hsFLP;; tub-GAL80, FRT2A/ Df(3L)nerfin-1159, FRT2A
S3C	hs-FLP/+; Act5c>CD2>GAL4, UAS-GFP/+; UAS-miR-1/+
S3D	hs-FLP; tub-GFP-prospero3'UTRWT/+; Act5c>CD2>GAL4, UAS-RFP/ UAS-miR-1
S3E	;tub-GFP-prospero3'UTRmiR-1-3pMut/UAS-RFP; Act5c>CD2>GAL4, UAS-RFP/ UAS-miR-1
S3F,H	hs-FLP/+; nerfin-1-GFP/ +; Act5c>CD2>GAL4, UAS-RFP/ UAS-miR-9a
S3G,H	hs-FLP/+; nerfin-1-GFP/ UAS-miR-9csponge; Act5c>CD2>GAL4, UAS-RFP/ UAS-miR-9csponge
Figure S4
S4A,B	hs-FLP/+; tub-GAL80 FRT40A/miR-1KO FRT40A; tub-GAL4, UAS-mCD8GFP/+
S4C	hs-FLP/+; ; Act5c>CD2>GAL4, UAS-GFP; UAS-miR-cluster2sponge/+
S4D-K	;insc-GAL4/+; dpnOL-GAL4/+
	;insc-GAL4/ UAS-miR-1sponge; dpnOL-GAL4/+
	;insc-GAL4/ UAS-miR-cluster1sponge; dpnOL-GAL4/+
S4L,N	;;eg-GAL4, UAS-GFP/+
S4M,N	;;eg-GAL4, UAS-GFP/ UAS-miR-cluster2sponge
S4N	;UAS-miR-cluster1sponge/+; eg-GAL4, UAS-GFP/+
	;UAS-miR-8sponge/+; eg-GAL4, UAS-GFP/ UAS-miR-8sponge
	;UAS-miR-11sponge/+; eg-GAL4, UAS-GFP/ UAS-miR-11sponge
	;;eg-GAL4, UAS-GFP/ UAS-miR-34sponge
	;;eg-GAL4, UAS-GFP/ UAS-miR-92asponge
	;UAS-miR-92bsponge/+; eg-GAL4, UAS-GFP/ UAS-miR-92bsponge
	;UAS-miR-315sponge/+; eg-GAL4, UAS-GFP/ UAS-miR-315sponge
Figure S5
S5B,C	;;dpnOL-GAL4/+
S5C	;UAS-miR-cluster1sponge/+; dpnOL-GAL4/+
	;UAS-miR-8sponge/+; dpnOL-GAL4/ UAS-miR-8sponge
	;UAS-miR-11sponge/+; dpnOL-GAL4/ UAS-miR-11sponge
	;;dpnOL-Gal4/ UAS-miR-34sponge
	;;dpnOL-GAL4/ UAS-miR-92asponge
	;UAS-miR-92bsponge/+; dpnOL-GAL4/ UAS-miR-92bsponge
	;UAS-miR-315sponge/+; dpnOL-GAL4/ UAS-miR-315sponge
	;;dpnOL-GAL4/ UAS-miR-cluster2sponge
	UAS-p35;;dpnOL-GAL4/ +
	UAS-p35;;dpnOL-GAL4/ UAS-miR-cluster2sponge
S5D,E	hs-FLP/+; ; Act5c>CD2>GAL4, UAS-GFP; UAS-miR-cluster2sponge/+
